# Supplementary material for: Genes Required for Aerial Growth, Cell Division, and Chromosome Segregation Are Targets of WhiA before Sporulation in Streptomyces venezuelae
Source: mBio. 2013 Sep 24;4(5):e00684-13. doi: 10.1128/mBio.00684-13 (PMC3781837; doi:10.1128/mBio.00684-13)
Supplement: Table S1 — Complete ChIP-seq data set for ΔwhiA::apr attBΦBT1::3×FLAG-[Gly4Ser]3-whiA. Each row represents a ChIP “peak” based on the analysis of 25-bp segments of the S. venezuelae genome. Only those peaks with significance of P < E−04 for at least one of the ChIP samples are included in the analysis. A single entry that had significance of <E−04 in the negative control was discarded from the analysis. Pos, position of peak in the S. venezuelae genome in bases. Diff, the difference between the local normalized (ln) values of the immunoprecipitated (ChIP) samples and the total (non-ChIP) DNA samples, for each of the ChIP samples, i.e., V (vegetative growth), F (onset of sporulation/fragmentation), S (midsporulation), and C (wild-type negative control, analyzed at the onset of sporulation/fragmentation). Adjusted P values (apv), significance values for each of the ChIP samples, i.e., V, F, S, and WT negative control (C) after adjusting for multiple testing by the Hochberg method as implemented in the p.adjust function of R. Peak (pk), each ChIP sample is qualified as being significant (P < E−04) by the identifier TRUE and insignificant (P > E−04) by the identifier FALSE. Left Gene, the identifier (SVEN no.) for the gene on the left of the identified ChIP peak. Right Gene, the identifier (SVEN no.) for the gene on the right of the identified ChIP peak. Distance, the distance (in bases) between the ChIP peak and the predicted start codon of the downstream gene. Start, the start position on the S. venezuelae genome (in bases) of the gene downstream of the ChIP peak. End, the end position on the S. venezuelae genome (in bases) of the gene downstream of the ChIP peak. Strand, the strand on which the gene is found (forward = 1; reverse = −1). Product, (possible) gene function based on annotation in StrepDB (http://strepdb.streptomyces.org.uk). Affy LogFC, the log fold change (log2 scale) in expression of the whiA mutant compared to wild-type S. venezuelae at the 10-, 12-, 14-, 16-, 1 [file mbo005131625st1.xlsx]

## Sheet: Sheet1
pos	Diff				Apv				Pk				left	Distance	Start	End	Strand	Product	right	Distance	Start	End	Strand	Product	8h	10h	12h	14h	16h	18h	20h	8h	10h	12h	14h	16h	18h	20h
	V	F	S	C	V	F	S	C	V	F	S	C
1577400	0.0255827	0.145054	0.0908723	0.0144429	0.0188893	2.49468e-72	7.71934e-49	1	FALSE	TRUE	TRUE	FALSE	SVEN_1410	128	1575617	1577272	-1	CTP synthase	SVEN_1411	522	1577922	1579685	1	hypothetical protein	-0.526087	3.41165	0.570176	-1.85135	0.224839	0.533019	1.09064	-0.00297733	0.19147	0.290791	-0.586407	-0.115812	0.430582	0.758858
4747775	0.0569937	0.137857	0.090467	0.0216177	6.69611e-27	5.2954e-65	2.25185e-48	1	TRUE	TRUE	TRUE	FALSE	-	-	-	-	-	-	SVEN_4403	173	4747948	4748130	1	Translation initiation factor 1 (infA)	-	-	-	-	-	-	-	-0.0763572	0.648671	0.354215	-1.02596	0.0189742	-0.145783	0.230222
5084225	0.0243113	0.13761	0.0556697	0.0113948	0.0771013	9.29601e-65	3.94875e-16	1	FALSE	TRUE	TRUE	FALSE	SVEN_4724	161	5083405	5084064	-1	hypothetical protein	SVEN_4725	103	5084328	5085416	1	GTP-binding and nucleic acid-binding protein YchF	-0.0834748	-0.308795	-0.515932	-0.344975	-0.376946	-0.141933	0.553797	0.346117	1.357	0.326215	-1.00865	0.237915	0.261692	1.16065
2425125	0.0164455	0.137422	0.0590316	0.00979411	1	1.42862e-64	1.38654e-18	1	FALSE	TRUE	TRUE	FALSE	SVEN_t12	-95	2425144	2425220	-1	tRNA-Met	-	-	-	-	-	-	-	-	-	-	-	-	-	-	-	-	-	-	-	-
2279650	0.0325065	0.0885552	0.10305	-0.00511099	2.73227e-06	9.03377e-25	9.06113e-64	1	TRUE	TRUE	TRUE	FALSE	SVEN_2070	136	2279011	2279514	-1	hypothetical protein	SVEN_2071	78	2279728	2279937	1	hypothetical protein	0.238985	1.14633	0.447087	0.469272	0.236932	0.112828	0.2336	-0.114914	-0.0642267	-0.165224	-0.2006	-0.337095	-0.402148	-0.00798854
6409775	0.0199542	0.136039	0.043213	0.00818587	1	3.28033e-63	2.9168e-08	1	FALSE	TRUE	TRUE	FALSE	SVEN_5883	21	6409338	6409754	-1	Glyoxalase family protein	SVEN_5884	165	6409940	6410599	1	Pantothenate kinase	0.200285	0.0952486	0.0825464	-0.0429556	-0.140841	0.353989	0.58131	0.0415894	-0.0628954	-0.0380458	0.0432078	0.121203	0.0764917	0.454191
3307425	0.0257403	0.136039	0.0479577	0.00353687	0.0157933	3.28157e-63	4.95719e-11	1	FALSE	TRUE	TRUE	FALSE	SVEN_3022	25	3306366	3307400	-1	putative membrane protein	-	-	-	-	-	-	-0.478582	-1.75554	-1.69718	-1.51952	-2.18445	-1.0816	-0.646573	-	-	-	-	-	-	-
3842275	0.0375006	0.130429	0.0918473	0.0169871	1.33551e-09	7.8811e-58	5.76503e-50	1	TRUE	TRUE	TRUE	FALSE	SVEN_3534	21	3841286	3842254	-1	putative ABC-transporter ATP-binding component	SVEN_3535	167	3842442	3842999	1	hypothetical protein	0.214034	-0.129776	-0.114269	-0.102666	-0.163119	-0.0394011	0.380969	-0.0848274	0.0343221	-0.0234792	0.0181099	-0.126083	-0.311353	-0.690045
5432025	0.0618401	0.109132	0.0959796	0.0113915	2.74598e-32	1.8859e-39	7.12131e-55	1	TRUE	TRUE	TRUE	FALSE	SVEN_5047	58	5431032	5431967	-1	Coiled-coil protein FilP	-	-	-	-	-	-	0.217614	0.0665698	-0.131029	0.773221	0.790255	0.927612	1.08136	-	-	-	-	-	-	-
5445350	0.0587362	0.122888	0.0861758	0.00572889	8.68492e-29	5.96839e-51	1.40745e-43	1	TRUE	TRUE	TRUE	FALSE	-	-	-	-	-	-	SVEN_5061	54	5445404	5447218	1	putative cellulose synthase CslA	-	-	-	-	-	-	-	-0.207212	-0.0730119	-0.11803	-0.26683	-0.305909	-0.500519	1.03639
290975	0.0603138	0.112911	0.0919691	0.0253758	1.52061e-30	1.78366e-42	4.16044e-50	0.075294	TRUE	TRUE	TRUE	FALSE	SVEN_0273	80	290092	290895	-1	putative regulatory protein	-	-	-	-	-	-	-0.162784	-0.409566	-0.253273	-0.0699609	-0.545346	-0.409801	-0.0220791	-	-	-	-	-	-	-
5926850	0.00768774	0.119152	0.043123	0.00889624	1	1.07718e-47	3.27179e-08	1	FALSE	TRUE	TRUE	FALSE	SVEN_5465	28	5926439	5926822	-1	hypothetical protein	SVEN_5466	112	5926962	5927900	1	tRNA delta(2)-isopentenylpyrophosphate transferase	0.698963	-1.35065	-1.52481	0.683605	-0.0957487	0.387836	0.521135	0.266523	0.439059	0.20595	0.0655376	0.199839	0.2187	0.526898
6642900	0.00793013	0.117622	0.0300968	0.00766537	1	2.17494e-46	0.0472141	1	FALSE	TRUE	FALSE	FALSE	-	-	-	-	-	-	SVEN_6100	34	6642934	6644724	1	hypothetical protein	-	-	-	-	-	-	-	0.0393856	-0.0751984	-0.0954319	-0.105929	-0.516522	-0.12883	-0.109682
5948475	0.0431041	0.092948	0.0850936	0.0242883	7.37191e-14	1.1901e-27	2.09634e-42	0.228453	TRUE	TRUE	TRUE	FALSE	SVEN_5479	145	5947542	5948330	-1	SOS-response repressor and protease LexA	-	-	-	-	-	-	0.528527	-0.338537	-0.539626	-0.58805	-0.715129	-0.262177	-0.151511	-	-	-	-	-	-	-
6323625	0.0381915	0.112742	0.0370929	0.0247683	4.28229e-10	2.44932e-42	4.22482e-05	0.140754	TRUE	TRUE	TRUE	FALSE	SVEN_5811	103	6323076	6323522	-1	hypothetical protein	SVEN_5812	66	6323691	6326423	1	aconitate hydratase	0.141043	0.275079	0.0971087	-0.425317	-1.10341	-0.853883	0.102291	0.170355	1.48309	1.17932	-0.767068	1.10894	0.634781	0.636961
7626675	0.00786035	0.112702	0.00825693	0.00501956	1	2.63789e-42	1	1	FALSE	TRUE	FALSE	FALSE	-	-	-	-	-	-	SVEN_6971	338	7627013	7628368	1	putative prolyl aminopeptidase	-	-	-	-	-	-	-	-0.161174	0.418106	-0.288816	-0.563806	-0.421278	-0.177805	0.129641
3757825	0.0301605	0.11159	0.0568937	0.0283078	6.8388e-05	2.08899e-41	5.23755e-17	0.00301049	TRUE	TRUE	TRUE	FALSE	SVEN_3440	108	3757544	3757717	-1	hypothetical protein	SVEN_t32	55	3757880	3757950	1	tRNA-Gly	0.546087	0.228168	0.0780929	-0.672967	-0.730164	-0.171261	0.110992	-	-	-	-	-	-	-
4433700	0.0499406	0.106842	0.0514757	0.0180415	7.79998e-20	1.14634e-37	2.89136e-13	1	TRUE	TRUE	TRUE	FALSE	SVEN_4089	-50	4432836	4433750	-1	hypothetical protein	-	-	-	-	-	-	-0.05796	-0.315747	-0.340385	1.41047	1.20317	1.79995	2.75307	-	-	-	-	-	-	-
7432325	0.0309309	0.106756	0.0591741	0.0120009	2.43666e-05	1.33472e-37	1.08328e-18	1	TRUE	TRUE	TRUE	FALSE	SVEN_6784	346	7431371	7431979	-1	transcription regulator	SVEN_6785	-35	7432290	7433570	1	hypothetical protein	0.0173662	0.123301	0.276879	0.0306103	0.0791581	0.0362137	0.140566	-0.111624	0.00322533	-0.0606819	-0.115778	-0.277167	-0.10708	-0.262812
5227400	0.0200252	0.105276	0.0799186	0.00538958	1	1.8077e-36	5.34453e-37	1	FALSE	TRUE	TRUE	FALSE	-	-	-	-	-	-	SVEN_4855	401	5227801	5228889	1	Lon protease with PDZ domain	-	-	-	-	-	-	-	0.0948372	0.225462	-0.213087	-0.158476	-0.424728	-0.336021	0.637979
3966900	0.0408456	0.0986604	0.0789206	0.0212203	4.49779e-12	1.331e-31	5.39451e-36	1	TRUE	TRUE	TRUE	FALSE	SVEN_3651	86	3964784	3966814	-1	DNA gyrase subunit B	-	-	-	-	-	-	0.237212	0.283049	-0.400168	-0.169408	0.14544	0.315691	1.42388	-	-	-	-	-	-	-
5705175	0.0348421	0.10312	0.0461595	0.0129635	8.80672e-08	7.54673e-35	5.99501e-10	1	TRUE	TRUE	TRUE	FALSE	SVEN_5277	198	5704327	5704977	-1	hypothetical protein	SVEN_5278	210	5705385	5706878	1	putative regulatory protein	0.735858	-0.588595	0.21415	1.28374	0.680155	1.04276	1.47672	0.346788	-0.958616	-0.740004	0.701792	0.106656	0.158969	1.32919
1404700	0.0401727	0.0981907	0.0771242	0.0133435	1.4686e-11	2.8698e-31	3.21909e-34	1	TRUE	TRUE	TRUE	FALSE	SVEN_1249	101	1403901	1404599	-1	putative hydrolase	-	-	-	-	-	-	0.512992	-0.604101	1.04423	0.0965471	-0.694642	0.207207	0.629678	-	-	-	-	-	-	-
501775	0.0523636	0.101489	0.0522153	0.0272953	3.69721e-22	1.20585e-33	9.37239e-14	0.00950053	TRUE	TRUE	TRUE	FALSE	-	-	-	-	-	-	SVEN_0461	203	501978	502181	1	cold shock protein	-	-	-	-	-	-	-	0.314905	0.237431	0.131035	-0.530685	-0.634579	-0.317737	0.313439
6012075	0.0485311	0.101414	0.0727153	0.0083363	1.56468e-18	1.36773e-33	4.95263e-30	1	TRUE	TRUE	TRUE	FALSE	SVEN_5529	314	6010727	6011761	-1	putative DNA-binding protein	SVEN_5530	179	6012254	6013153	1	hypothetical protein	0.275482	-0.290283	-0.301629	-0.46284	-0.573463	-0.240402	0.316802	0.307314	-1.05576	-0.408441	0.660359	0.119802	0.665448	0.292088
703575	0.0134538	0.100974	0.0499445	0.0247724	1	2.86744e-33	2.83438e-12	0.14018	FALSE	TRUE	TRUE	FALSE	SVEN_0610	74	702917	703501	-1	hypothetical protein	-	-	-	-	-	-	0.296385	1.1141	1.42982	0.564356	0.570183	-0.0469043	-0.0930328	-	-	-	-	-	-	-
750	0.0570671	0.0999409	0.0682107	0.0199413	5.59035e-27	1.60849e-32	5.26702e-26	1	TRUE	TRUE	TRUE	FALSE	-	-	-	-	-	-	SVEN_0004	314	1064	1678	1	hypothetical protein	-	-	-	-	-	-	-	-0.151823	-0.00932125	-0.192861	-0.146752	-0.168931	-0.295781	-0.45173
6273125	0.0152505	0.0985883	0.0194343	0.00840578	1	1.49784e-31	1	1	FALSE	TRUE	FALSE	FALSE	-	-	-	-	-	-	SVEN_5776	22	6273147	6273578	1	Cell division protein SepF3	-	-	-	-	-	-	-	-0.529983	-1.1982	-1.50812	-0.821403	-0.842216	-0.625823	-0.510077
3038400	0.0115448	0.0985591	0.0323656	0.00739668	1	1.57127e-31	0.00564085	1	FALSE	TRUE	FALSE	FALSE	SVEN_2772	36	3037981	3038364	-1	hypothetical protein	SVEN_2773	315	3038715	3039170	1	hypothetical protein	0.248808	0.157682	-0.0774109	-0.0170889	-0.104326	0.153936	0.579887	0.0333979	0.0764173	0.0290657	-0.0744085	-0.599351	-0.244581	-0.157723
1201625	0.0399886	0.041973	0.0737544	0.0275979	2.02311e-11	0.0117337	5.36899e-31	0.00676615	TRUE	FALSE	TRUE	FALSE	SVEN_1057	44	1200070	1201581	-1	Inosine-5-monophosphate dehydrogenase	-	-	-	-	-	-	0.387408	-0.101852	0.1937	-0.953845	0.122415	0.90569	1.58736	-	-	-	-	-	-	-
1386675	0.0242625	0.0972644	0.053985	0.0145278	0.0812688	1.29211e-30	5.93632e-15	1	FALSE	TRUE	TRUE	FALSE	SVEN_1233	28	1385286	1386647	-1	Pup ligase PafA, possible component of postulated heterodimer PafA-PafA	-	-	-	-	-	-	-0.25477	-2.78527	-1.33744	0.391945	-1.16602	0.0288009	1.49606	-	-	-	-	-	-	-
5393150	0.0206277	0.0957018	0.0528326	0.0255085	1	1.58392e-29	3.61649e-14	0.0655527	FALSE	TRUE	TRUE	FALSE	-	-	-	-	-	-	SVEN_5009	322	5393472	5395508	1	Transcription termination factor Rho	-	-	-	-	-	-	-	0.160947	1.02824	0.765143	-0.958999	-0.220416	-0.36796	0.616285
2960725	0.0149746	0.0947253	0.0482895	0.0240707	1	7.43233e-29	3.09805e-11	0.283728	FALSE	TRUE	TRUE	FALSE	SVEN_2718	313	2958982	2960412	-1	NADP-dependent malic enzyme	-	-	-	-	-	-	0.0451426	0.882609	0.130384	-0.176049	-0.830425	-0.141419	0.696548	-	-	-	-	-	-	-
967050	0.0226038	0.0940696	0.0495883	-0.00537784	0.458882	2.08007e-28	4.7734e-12	1	FALSE	TRUE	TRUE	FALSE	SVEN_0842	-6	966526	967056	-1	hypothetical protein	-	-	-	-	-	-	0.0232214	-0.673548	-0.376879	-0.281933	-0.506598	0.114561	0.926822	-	-	-	-	-	-	-
6982050	0.0169218	0.0927274	0.0427927	0.00738584	1	1.67302e-27	4.97551e-08	1	FALSE	TRUE	TRUE	FALSE	SVEN_6396	132	6981130	6981918	-1	Transcriptional regulator, IclR family	SVEN_6397	63	6982113	6982370	1	WhiB-type transcriptional regulator WblH	0.61702	-0.45656	-0.107658	0.262203	0.100625	0.145705	-0.211871	0.150506	-0.55059	0.128032	0.263191	0.117436	-0.0901723	-0.248396
2157425	0.0131344	0.0915576	0.0621545	0.00581099	1	1.00497e-26	5.43917e-21	1	FALSE	TRUE	TRUE	FALSE	SVEN_1940	128	2155591	2157297	-1	putative integral membrane protein	SVEN_1941	90	2157515	2158378	1	3-methyl-2-oxobutanoatehydroxymethyltransferase	0.180144	-0.116678	-2.90431	0.111877	0.21397	0.762658	-0.1052	-0.0255459	-0.0815211	0.182381	0.152891	0.123209	0.176983	0.321066
2320625	0.0211644	0.0915395	0.0307987	0.0147312	1	1.03293e-26	0.0248488	1	FALSE	TRUE	FALSE	FALSE	-	-	-	-	-	-	SVEN_2147	-3	2320622	2321227	1	HNH endonuclease	-	-	-	-	-	-	-	-0.0401131	0.116495	0.197899	0.148513	-0.24884	0.0800091	-0.000839739
3316875	0.0485196	0.0911818	0.0347138	0.0284169	1.60287e-18	1.77902e-26	0.000536848	0.0026535	TRUE	TRUE	TRUE	FALSE	-	-	-	-	-	-	SVEN_3031	227	3317102	3318373	1	hypothetical protein	-	-	-	-	-	-	-	1.20726	-1.71122	0.613607	0.277839	0.891175	0.353456	2.13161
3414100	0.00748249	0.0911565	0.00495043	0.0061049	1	1.84856e-26	1	1	FALSE	TRUE	FALSE	FALSE	SVEN_3112	53	3412164	3414047	-1	Long-chain-fatty-acid--CoA ligase	-	-	-	-	-	-	-0.0885349	-0.0129867	-0.301971	-0.0469944	-0.140866	-0.154161	-0.245026	-	-	-	-	-	-	-
3008900	0.019059	0.0910252	0.0540888	0.0163792	1	2.25547e-26	5.03474e-15	1	FALSE	TRUE	TRUE	FALSE	SVEN_2752	218	3007951	3008682	-1	Ribosomal subunit interface protein	-	-	-	-	-	-	0.276487	-2.99099	-1.70559	1.1057	-0.987145	-0.324589	0.302651	-	-	-	-	-	-	-
7031475	0.00721719	0.0908911	0.0246655	0.00140313	1	2.76321e-26	1	1	FALSE	TRUE	FALSE	FALSE	-	-	-	-	-	-	SVEN_6447	100	7031575	7032486	1	Phytoene synthase	-	-	-	-	-	-	-	0.148664	0.139007	-0.236207	-0.499366	-0.280081	0.00232154	0.506108
4153125	0.026479	0.08978	0.0527423	0.0246206	0.00673099	1.46756e-25	4.15995e-14	0.163538	FALSE	TRUE	TRUE	FALSE	SVEN_t41	77	4152973	4153048	-1	tRNA-Gly	-	-	-	-	-	-	-	-	-	-	-	-	-	-	-	-	-	-	-	-
3675000	0.0228769	0.0896471	0.0476624	0.0225629	0.34777	1.7896e-25	7.51213e-11	1	FALSE	TRUE	TRUE	FALSE	-	-	-	-	-	-	SVEN_3356	107	3675107	3675700	1	hypothetical protein	-	-	-	-	-	-	-	0.148634	0.0730455	0.153914	0.254165	-0.0780334	0.274392	0.156514
7666425	0.0149611	0.0895626	0.0423397	0.00519997	1	2.03005e-25	8.79668e-08	1	FALSE	TRUE	TRUE	FALSE	SVEN_7007	194	7665776	7666231	-1	hypothetical protein	SVEN_7008	23	7666448	7666879	1	hypothetical protein	0.0441425	0.0296355	0.00871884	-0.042337	-0.105847	-0.313255	-0.712166	-0.0407999	-0.0889784	0.0181003	-0.0832485	-0.37328	-1.21321	-0.894321
8068525	0.0171774	0.0893748	0.0193276	0.00142802	1	2.68469e-25	1	1	FALSE	TRUE	FALSE	FALSE	SVEN_7337	136	8066170	8068389	-1	Catalase or Peroxidase	SVEN_7338	31	8068556	8068966	1	Transcriptional regulator, FUR family	0.0492414	0.000253935	0.230237	-0.333214	-0.0153158	0.672906	1.40878	-0.066793	0.0163641	0.0126311	-0.0401655	-0.0721786	-0.0332303	-0.0880716
2484900	0.0120747	0.0893323	0.0248852	0.0148827	1	2.85984e-25	1	1	FALSE	TRUE	FALSE	FALSE	SVEN_2302	208	2484477	2484692	-1	hypothetical protein	-	-	-	-	-	-	0.892956	-1.88267	-0.0313804	0.185836	-0.202446	0.557027	1.48217	-	-	-	-	-	-	-
7474300	0.0444989	0.0741362	0.0666874	0.0122621	5.22597e-15	2.78268e-16	1.0613e-24	1	TRUE	TRUE	TRUE	FALSE	SVEN_6825	266	7473372	7474034	-1	putative secreted protein	SVEN_6826	138	7474438	7474923	1	putative integral membrane protein	-0.342817	-0.0693708	-0.162765	-0.338197	-0.473058	-0.455716	-0.806236	-0.0329479	0.0302706	-0.387129	-4.37525	-2.90463	-2.37094	-1.26696
3757875	0.0345138	0.0863943	0.0590549	0.028989	1.44703e-07	2.10037e-23	1.33177e-18	0.00135873	TRUE	TRUE	TRUE	FALSE	-	-	-	-	-	-	SVEN_t32	5	3757880	3757950	1	tRNA-Gly	-	-	-	-	-	-	-	-	-	-	-	-	-	-
5391925	0.025384	0.0858664	0.0576754	0.0175437	0.0236378	4.4781e-23	1.40949e-17	1	FALSE	TRUE	TRUE	FALSE	-	-	-	-	-	-	SVEN_5008	214	5392139	5393056	1	Homoserine kinase	-	-	-	-	-	-	-	0.0891682	0.35705	0.30184	-0.508541	-0.285578	-0.273208	-0.0281301
1571250	0.0265455	0.0317455	0.0643442	0.00998386	0.00622644	1	9.45251e-23	1	FALSE	FALSE	TRUE	FALSE	SVEN_1406	91	1570026	1571159	-1	Chromosome (plasmid) partitioning ParA-like protein	-	-	-	-	-	-	0.0912581	-0.298435	-0.323882	-0.40279	0.226082	0.124843	0.665733	-	-	-	-	-	-	-
5948675	0.033074	0.0490183	0.06293	0.00630301	1.21135e-06	5.11097e-05	1.31542e-21	1	TRUE	TRUE	TRUE	FALSE	SVEN_5480	-76	5948491	5948751	-1	hypothetical protein	SVEN_5481	94	5948769	5949278	1	Ribonucleotide reductase transcriptional regulator NrdR	0.0050852	-0.00574252	-0.0767895	0.00121098	-0.0508459	-0.021416	-0.0673514	0.385264	-0.0863249	-0.029964	-0.188385	1.22662	0.0851269	-0.0208319
4068075	0.0013565	0.0834064	0.0158627	-0.00208821	1	1.43507e-21	1	1	FALSE	TRUE	FALSE	FALSE	SVEN_3744	124	4066560	4067951	-1	Serine phosphatase RsbU, regulator of sigma subunit	SVEN_3745	502	4068577	4069257	1	hypothetical protein	0.368989	-1.43183	-1.433	1.06738	-0.408884	0.682828	0.843696	0.361681	0.101934	-0.15983	-0.593515	0.310432	0.151546	0.550017
1938400	0.029031	0.0830288	0.018093	0.0117016	0.000296884	2.42207e-21	1	1	TRUE	TRUE	FALSE	FALSE	SVEN_1737	158	1937028	1938242	-1	Cell division protein FtsZ	-	-	-	-	-	-	-0.0223103	0.034435	-0.430681	-1.0947	-0.987806	-0.689594	-0.0763439	-	-	-	-	-	-	-
2854125	0.0292817	0.0829592	0.0338996	0.0210059	0.000215299	2.66688e-21	0.00123514	1	TRUE	TRUE	FALSE	FALSE	SVEN_2614	134	2852597	2853991	-1	hypothetical protein	SVEN_t23	51	2854176	2854249	1	tRNA-Lys	0.0523718	-0.426399	-1.41164	-0.0999599	-0.37502	0.799475	1.34657	-	-	-	-	-	-	-
1265600	0.0287642	0.0826031	0.0556995	0.00540569	0.000416678	4.35764e-21	3.76102e-16	1	TRUE	TRUE	TRUE	FALSE	SVEN_1117	133	1264985	1265467	-1	Preprotein translocase subunit YajC	-	-	-	-	-	-	-0.0595599	0.795216	0.906641	-1.11063	0.120985	0.0516867	1.26507	-	-	-	-	-	-	-
4112000	0.0220963	0.0809821	0.0474261	0.0151119	0.761812	3.96928e-20	1.04584e-10	1	FALSE	TRUE	TRUE	FALSE	SVEN_3785	271	4110818	4111729	-1	RNA polymerase sigma factor SigN	-	-	-	-	-	-	-0.100941	-0.433685	0.121367	0.151836	-0.402438	-0.0724171	0.707826	-	-	-	-	-	-	-
5948650	0.0328452	0.0491008	0.0609671	0.0071608	1.68421e-06	4.77284e-05	4.62148e-20	1	TRUE	TRUE	TRUE	FALSE	SVEN_5479	320	5947542	5948330	-1	SOS-response repressor and protease LexA	SVEN_5481	119	5948769	5949278	1	Ribonucleotide reductase transcriptional regulator NrdR	0.528527	-0.338537	-0.539626	-0.58805	-0.715129	-0.262177	-0.151511	0.385264	-0.0863249	-0.029964	-0.188385	1.22662	0.0851269	-0.0208319
1088100	0.00915524	0.0794077	0.00951243	0.0171077	1	3.25574e-19	1	1	FALSE	TRUE	FALSE	FALSE	-	-	-	-	-	-	SVEN_0961	52	1088152	1088412	1	hypothetical protein	-	-	-	-	-	-	-	0.573369	0.266619	0.029323	-0.0749253	-0.276116	-0.181921	-0.487371
1094400	0.015193	0.0791531	0.0325597	0.0143132	1	4.55844e-19	0.00467163	1	FALSE	TRUE	FALSE	FALSE	SVEN_0965	61	1093704	1094339	-1	hypothetical protein	-	-	-	-	-	-	0.707473	-0.485991	-1.16737	-1.06564	-1.27405	-0.317288	-0.0197744	-	-	-	-	-	-	-
4090525	0.000674656	0.0790951	0.0177888	0.0277428	1	4.92052e-19	1	0.00574462	FALSE	TRUE	FALSE	FALSE	SVEN_3762	105	4089848	4090420	-1	secreted protein	SVEN_t37	16	4090541	4090634	1	tRNA-Ser	0.0025965	0.0181726	-0.227325	-0.294613	-0.852229	-0.529649	-0.0604617	-	-	-	-	-	-	-
4469775	0.0241489	0.0696795	0.0595292	0.0275349	0.0918295	5.87602e-14	5.84308e-19	0.00726357	FALSE	TRUE	TRUE	FALSE	SVEN_4128	72	4468063	4469703	-1	putative ATP-dependent DNA helicase	SVEN_4129	253	4470028	4470406	1	hypothetical protein	1.68652	0.399731	0.91969	-0.166986	-0.158259	0.481776	1.03944	0.417301	0.0191542	-0.289102	-0.217247	-0.284463	0.204587	0.467237
5851350	0.0110665	0.0780314	0.0300014	0.00176393	1	1.9824e-18	0.05146	1	FALSE	TRUE	FALSE	FALSE	-	-	-	-	-	-	SVEN_5398	11	5851361	5854225	1	Cell division protein FtsK	-	-	-	-	-	-	-	0.465711	0.0801503	-0.630853	-0.863647	-0.812574	-0.0126585	0.626406
3349250	0.0185989	0.0676752	0.0587258	0.0265903	1	5.86871e-13	2.34971e-18	0.020659	FALSE	TRUE	TRUE	FALSE	SVEN_3057	96	3348153	3349154	-1	RNA polymerase principal sigma factor HrdD	SVEN_3058	316	3349566	3350621	1	hypothetical protein	0.762173	-1.1452	-1.57478	0.523027	0.989181	1.21079	1.02094	-0.103214	-0.081109	0.0627601	0.186627	0.0888742	-0.0125049	0.00134535
1183125	0.0101305	0.0776105	0.020781	0.0226149	1	3.42272e-18	1	1	FALSE	TRUE	FALSE	FALSE	SVEN_1041	152	1181720	1182973	-1	Diaminohydroxyphosphoribosylaminopyrimidine deaminase or 5-amino-6-(5-phosphoribosylamino)uracil reductase	SVEN_1042	213	1183338	1185719	1	Chitodextrinase precursor	0.482455	-2.51732	0.452553	0.713743	0.667197	0.798954	2.0222	-0.0693038	0.105016	0.0350085	-0.180697	-0.210009	-0.152865	0.193418
7744925	0.0310109	0.0767293	0.0341639	0.000584073	2.18588e-05	1.06411e-17	0.000944363	1	TRUE	TRUE	TRUE	FALSE	SVEN_7062	48	7743168	7744877	-1	ABC transporter protein, ATP-binding component	SVEN_7063	193	7745118	7746212	1	ABC-type Fe3+-siderophore transport system,permease component	-0.070816	-0.110703	-0.588359	0.148579	0.404693	0.29149	0.729632	0.0591835	-1.05732	-0.956286	-0.514976	-0.000777668	-0.189295	0.531766
7506775	0.0071236	0.0767235	0.0192191	0.00295704	1	1.07193e-17	1	1	FALSE	TRUE	FALSE	FALSE	-	-	-	-	-	-	SVEN_6860	-71	7506704	7508032	1	UDP-glucose:sterol glucosyltransferase	-	-	-	-	-	-	-	-0.00571653	-0.0466138	-0.522491	-0.486722	-0.781624	0.301221	0.67695
6417025	0.0110793	0.0764381	0.0267341	0.00123163	1	1.54364e-17	0.843605	1	FALSE	TRUE	FALSE	FALSE	SVEN_5890	47	6415227	6416978	-1	Malto-oligosyltrehalose trehalohydrolase	-	-	-	-	-	-	0.0925928	-0.238468	-0.215203	-0.274793	-0.487324	0.125269	0.239057	-	-	-	-	-	-	-
4699150	0.0219024	0.0764281	0.0391456	0.00833956	0.92199	1.56339e-17	4.14216e-06	1	FALSE	TRUE	TRUE	FALSE	-	-	-	-	-	-	SVEN_4345	303	4699453	4702989	1	DNA-directed RNA polymerase beta subunit	-	-	-	-	-	-	-	0.145302	1.38688	0.77815	-0.998792	0.0295379	-0.0420946	1.07831
6530775	0.0302025	0.0362889	0.0572564	0.00433811	6.46815e-05	0.526779	2.85467e-17	1	TRUE	FALSE	TRUE	FALSE	SVEN_6001	-12	6530173	6530787	-1	hypothetical protein	SVEN_6002	164	6530939	6531550	1	reductase	0.589561	-1.29195	1.4886	0.957083	0.181934	0.292207	0.0709776	1.09153	-2.48886	-0.173016	2.55218	0.682778	0.721181	0.101351
2854150	0.0288132	0.0757857	0.0351024	0.0226129	0.000391611	3.53421e-17	0.000358334	1	TRUE	TRUE	TRUE	FALSE	-	-	-	-	-	-	SVEN_t23	26	2854176	2854249	1	tRNA-Lys	-	-	-	-	-	-	-	-	-	-	-	-	-	-
3940500	0.0278637	0.075253	0.0337287	0.0264429	0.00128001	6.91572e-17	0.00146758	0.0242434	FALSE	TRUE	FALSE	FALSE	SVEN_3626	105	3940291	3940395	-1	hypothetical protein	SVEN_3627	403	3940903	3941760	1	Adenylate cyclase	-0.31266	-1.59403	-0.209597	-0.782007	-0.190472	0.223846	1.91024	0.653939	-0.0226795	0.323385	0.41446	0.389888	0.643872	1.88708
5741525	0.0351668	0.0475756	0.0562141	-0.000325397	5.36445e-08	0.000166063	1.61637e-16	1	TRUE	TRUE	TRUE	FALSE	-	-	-	-	-	-	SVEN_5313	90	5741615	5742262	1	Bifunctional deaminase-reductase domain protein	-	-	-	-	-	-	-	0.130724	-0.139357	-0.283434	-0.440182	-0.516766	-0.188505	-0.23077
4741575	0.0256005	0.069388	0.0560875	0.0226159	0.018511	8.24515e-14	1.99129e-16	1	FALSE	TRUE	TRUE	FALSE	-	-	-	-	-	-	SVEN_4393	139	4741714	4742112	1	SSU ribosomal protein S8p (rpsH)	-	-	-	-	-	-	-	0.0268369	3.03716	1.41212	-1.66259	0.866102	0.239607	1.4044
4030325	0.0208262	0.0738096	0.00244768	0.0148181	1	4.16484e-16	1	1	FALSE	TRUE	FALSE	FALSE	SVEN_3712	108	4029837	4030217	-1	hypothetical protein	SVEN_3713	98	4030423	4031931	1	Cytochrome d ubiquinol oxidase subunit I	0.150952	0.405063	0.141147	-0.0499416	-0.127463	0.920979	0.687273	1.1727	3.28039	0.967529	-0.96783	-0.321164	1.07741	0.898141
5727700	0.0107922	0.0737962	0.0250762	0.00226118	1	4.23444e-16	1	1	FALSE	TRUE	FALSE	FALSE	-	-	-	-	-	-	SVEN_5300	298	5727998	5728774	1	RNA polymerase sigma factor WhiG	-	-	-	-	-	-	-	0.0261304	-1.00742	-1.83679	-1.88462	-1.92151	-1.21681	-0.306738
3459275	0.00109929	0.073155	0.0285371	0.0039521	1	9.29778e-16	0.187039	1	FALSE	TRUE	FALSE	FALSE	-	-	-	-	-	-	SVEN_3163	59	3459334	3459669	1	Conserved hypothetical protein	-	-	-	-	-	-	-	-0.0271437	-0.0142968	-0.10307	-0.0230988	0.082395	0.162303	-0.0833461
1304450	0.0453106	0.0679268	0.0414996	0.00111169	1.07866e-15	4.41216e-13	2.49188e-07	1	TRUE	TRUE	TRUE	FALSE	SVEN_1153	259	1300631	1304191	-1	Cobalamin biosynthesis protein BluB @ 5,6-dimethylbenzimidazole synthase, flavin destructase family or Nicotinate-nucleotide--dimethylbenzimidazole phosphoribosyltransferase	-	-	-	-	-	-	0.333052	-0.260958	0.219343	-0.280277	0.200776	0.366468	0.869679	-	-	-	-	-	-	-
3449400	0.00158599	0.072876	0.00301043	0.00148893	1	1.3064e-15	1	1	FALSE	TRUE	FALSE	FALSE	SVEN_3148	34	3447438	3449366	-1	probable conserved integral membrane protein	SVEN_3149	148	3449548	3449967	1	Transcriptional regulator, MerR family	-0.086222	-0.135441	-0.0592626	-0.781757	-0.962526	-0.496419	-0.15754	-0.0818422	-0.473745	-0.638962	-0.624447	-1.36451	-0.374958	0.00238775
4923025	0.00663247	0.0719506	0.0134611	-0.0024337	1	4.00022e-15	1	1	FALSE	TRUE	FALSE	FALSE	SVEN_4567	63	4922189	4922962	-1	acetyltransferase, gnat family, putative	SVEN_4568	43	4923068	4924222	1	Adenosine deaminase	0.272492	-0.77372	0.620948	0.0011408	0.236543	0.17423	0.0655469	1.51944	-2.82148	-0.819368	1.3599	1.54232	1.66481	0.466392
1234575	0.0283533	0.0657483	0.0541369	0.0253586	0.000698257	5.04194e-12	4.66486e-15	0.076659	TRUE	TRUE	TRUE	FALSE	SVEN_1088	78	1233931	1234497	-1	Pyrimidine operon regulatory protein PyrR	SVEN_1089	169	1234744	1235244	1	regulator of morphogenesis and anitbiotic production BldD	-0.989159	1.85298	-0.388428	-0.149082	1.00459	0.948362	1.22888	0.44659	0.91415	0.426892	-0.062106	0.119121	0.40415	0.897838
4454600	0.0254473	0.0711702	0.0423095	0.00565599	0.0220103	1.01682e-14	9.13498e-08	1	FALSE	TRUE	TRUE	FALSE	SVEN_4113	19	4453559	4454581	-1	Helix-turn-helix, type 11 domain protein	-	-	-	-	-	-	0.0308431	-0.643065	-0.371195	0.530272	-0.208725	-0.0394967	0.498062	-	-	-	-	-	-	-
741050	0.0277521	0.0706236	0.0481294	0.0183454	0.00146746	1.94279e-14	3.88849e-11	1	FALSE	TRUE	TRUE	FALSE	SVEN_0638	-99	740754	741149	-1	hypothetical protein	SVEN_0639	191	741241	742767	1	NAD(P) transhydrogenase alpha subunit	0.817564	0.440871	0.768348	0.0906628	-0.693167	-0.340932	-0.846528	-0.0966242	-0.306317	-0.366624	0.0641812	-0.114988	-0.0460785	0.085135
2231100	0.0121427	0.0703233	-0.000719908	0.0050894	1	2.76682e-14	1	1	FALSE	TRUE	FALSE	FALSE	SVEN_2016	116	2230562	2230984	-1	hypothetical protein	-	-	-	-	-	-	0.0515402	0.118834	-0.2817	-0.333527	-0.597162	-0.427797	0.0462034	-	-	-	-	-	-	-
4090550	0.00649463	0.0702328	0.0222492	0.0267435	1	3.0772e-14	1	0.0174777	FALSE	TRUE	FALSE	FALSE	-	-	-	-	-	-	SVEN_t37	-9	4090541	4090634	1	tRNA-Ser	-	-	-	-	-	-	-	-	-	-	-	-	-	-
5694650	0.00621251	0.0700677	0.0267014	0.00940306	1	3.73421e-14	0.866239	1	FALSE	TRUE	FALSE	FALSE	-	-	-	-	-	-	SVEN_5271	133	5694783	5695001	1	putative coiled-coiled protein SlzA	-	-	-	-	-	-	-	0.430626	-0.513378	-0.151709	-0.525222	-0.0717371	-0.394204	1.29833
4168475	0.0235104	0.0700439	0.0416183	0.0270517	0.180677	3.8396e-14	2.1535e-07	0.0124517	FALSE	TRUE	TRUE	FALSE	SVEN_3843	123	4168098	4168352	-1	hypothetical protein	-	-	-	-	-	-	0.162822	0.173054	-0.0924244	-0.0394035	0.0265736	-0.0713372	0.997186	-	-	-	-	-	-	-
7647175	0.00881258	0.069445	0.0122728	-0.003372	1	7.7179e-14	1	1	FALSE	TRUE	FALSE	FALSE	SVEN_6989	55	7646320	7647120	-1	hydroxylase	-	-	-	-	-	-	0.0390665	-0.283491	-1.06914	-1.47853	-2.19424	-0.486645	0.273018	-	-	-	-	-	-	-
5074300	0.0243987	0.0692874	0.0409094	0.00577959	0.0701415	9.2654e-14	5.11665e-07	1	FALSE	TRUE	TRUE	FALSE	SVEN_4713	133	5072497	5074167	-1	Fumarate hydratase class I, aerobic	SVEN_4714	60	5074360	5075079	1	hypothetical protein	0.279876	0.362102	0.494578	0.178676	0.108334	0.707043	0.407805	0.280251	0.365564	0.148506	0.0332205	-0.341914	0.0794693	0.104761
4842100	0.00792076	0.0690303	0.0311916	0.00665271	1	1.24716e-13	0.0172443	1	FALSE	TRUE	FALSE	FALSE	SVEN_4487	83	4840665	4842017	-1	hypothetical protein	SVEN_4488	46	4842146	4843741	1	integral membrane protein	-0.0870194	-0.367878	-0.552098	-0.818977	-0.836476	-0.154826	0.580582	0.38954	0.174788	0.024428	-0.0232154	0.0101432	-0.00187077	0.377642
3996400	0.00238819	0.0687469	-0.00179799	0.000240474	1	1.72844e-13	1	1	FALSE	TRUE	FALSE	FALSE	SVEN_3676	130	3995590	3996270	-1	Transcriptional regulator, PadR family	SVEN_3677	649	3997049	3999394	1	putative secreted penicillin-binding protein	0.368937	1.01996	1.15582	-0.207936	1.00378	1.07238	-0.105762	0.370742	1.3779	0.905841	0.100599	0.892222	0.556529	0.868654
4157300	0.0259463	0.0674869	0.027104	0.0210876	0.0124794	7.26047e-13	0.62394	1	FALSE	TRUE	FALSE	FALSE	SVEN_t42	135	4157090	4157165	-1	tRNA-Gly	-	-	-	-	-	-	-	-	-	-	-	-	-	-	-	-	-	-	-	-
741025	0.02733	0.0669906	0.043597	0.0209893	0.00244986	1.26885e-12	1.78307e-08	1	FALSE	TRUE	TRUE	FALSE	-	-	-	-	-	-	SVEN_0639	216	741241	742767	1	NAD(P) transhydrogenase alpha subunit	-	-	-	-	-	-	-	-0.0966242	-0.306317	-0.366624	0.0641812	-0.114988	-0.0460785	0.085135
3928000	0.024486	0.0599387	0.0500307	0.00968362	0.0638027	2.28813e-09	2.49695e-12	1	FALSE	TRUE	TRUE	FALSE	SVEN_3612	78	3927194	3927922	-1	hypothetical protein	SVEN_3613	35	3928035	3929057	1	Phenylacetate-CoA oxygenase, PaaG subunit	-0.0656094	-0.160627	-0.154888	-0.642279	0.289005	0.763995	0.393308	0.11735	0.368882	0.279901	-1.49482	0.400976	2.02639	0.0798716
5177950	0.0254123	0.066366	0.0322629	0.021985	0.0228968	2.5471e-12	0.00622939	1	FALSE	TRUE	FALSE	FALSE	SVEN_4812	395	5174931	5177555	-1	putative ATP-dependent RNA helicase	SVEN_4813	90	5178040	5178762	1	hypothetical protein	0.837312	1.22087	1.75622	0.0819187	0.358586	0.528967	1.39339	-0.102035	-0.00969524	-0.101912	0.0517278	0.150691	-0.0117455	-0.0698165
7674750	0.0410162	0.0421614	0.0387075	-0.00347608	3.32221e-12	0.0102525	6.86786e-06	1	TRUE	FALSE	TRUE	FALSE	SVEN_7014	292	7673682	7674458	-1	probable ATP-binding component of ABC transporter	-	-	-	-	-	-	0.0870865	-0.122125	0.0919836	0.0297945	0.0972044	0.147801	0.279974	-	-	-	-	-	-	-
6137600	0.0113586	0.0660911	0.0309787	0.0100934	1	3.45421e-12	0.0210306	1	FALSE	TRUE	FALSE	FALSE	SVEN_5652	127	6135635	6137473	-1	hypothetical protein	SVEN_5653	317	6137917	6138324	1	hypothetical protein	0.139171	0.695707	0.336301	0.353747	-0.531604	0.849451	1.47587	0.00489468	-0.113439	0.0450955	0.0122031	-0.0321024	-0.0502088	0.00702846
3660200	0.0136506	0.0538446	0.0495322	-0.000503746	1	7.76452e-07	5.18025e-12	1	FALSE	TRUE	TRUE	FALSE	SVEN_3340	-73	3659341	3660273	-1	putative endonuclease	SVEN_3341	259	3660459	3661133	1	cAMP-binding protein Crp	-0.203481	-0.474748	-0.745948	0.124794	0.0441169	0.131046	0.337903	0.506131	1.32879	-0.0249173	0.0013116	0.0928908	0.471594	1.07958
3392800	0.00657007	0.00614247	0.0492863	0.00396143	1	1	7.40593e-12	1	FALSE	FALSE	TRUE	FALSE	SVEN_3094	-4	3391578	3392804	-1	BarH	SVEN_3095	215	3393015	3396419	1	hypothetical protein	0.122175	0.0119718	-0.040355	0.148486	0.150574	0.204694	0.116054	0.103872	0.0990621	0.0481831	0.09839	0.051706	0.173974	0.216518
1043050	0.0227172	0.064852	0.0413301	0.0142669	0.409129	1.34305e-11	3.06689e-07	1	FALSE	TRUE	TRUE	FALSE	SVEN_0915	31	1041601	1043019	-1	Na+ or H+ antiporter	SVEN_0916	282	1043332	1044543	1	major facilitator family transporter, putative	0.0277059	0.036045	0.000481563	-0.655994	0.28492	-0.0211255	-0.0955169	0.111479	-0.0091098	0.0702023	-0.166521	0.0532075	0.247437	0.320909
2190450	0.0366664	0.0392337	0.0488603	0.00349196	5.13322e-09	0.0782916	1.36997e-11	1	TRUE	FALSE	TRUE	FALSE	SVEN_1974	78	2189911	2190372	-1	conserved hypothetical protein SCC24.31c	SVEN_1975	8	2190458	2191462	1	putative transcriptional regulator	0.0103632	0.0231659	0.0820594	0.164253	0.0383421	-0.0214508	-0.0516334	0.201569	-0.201199	-0.0854503	0.176868	0.158724	0.0495449	0.306554
6498575	0.00543694	0.0644774	0.00553715	0.00917156	1	2.01476e-11	1	1	FALSE	TRUE	FALSE	FALSE	SVEN_5967	43	6497381	6498532	-1	Butyryl-CoA dehydrogenase	-	-	-	-	-	-	0.399009	-0.631442	0.558377	-1.95151	1.38724	3.38099	1.15041	-	-	-	-	-	-	-
7775950	0.0127853	0.0141586	0.0484684	0.00218334	1	1	2.40133e-11	1	FALSE	FALSE	TRUE	FALSE	SVEN_7089	-57	7771850	7776007	-1	Assimilatory nitrate reductase large subunit	-	-	-	-	-	-	0.0432405	-0.0458908	0.0866933	0.0313127	-0.00845129	-0.0793658	-0.166251	-	-	-	-	-	-	-
7986850	0.0119702	0.0639602	0.0437544	0.00606994	1	3.51406e-11	1.4554e-08	1	FALSE	TRUE	TRUE	FALSE	SVEN_7258	31	7983709	7986819	-1	Helicase, SNF2 or RAD54 family	SVEN_7259	221	7987071	7988177	1	Fatty acid desaturase	-0.127154	-0.272079	-0.054163	-0.202583	-0.0380375	-0.123341	-0.285948	0.0338482	0.0487072	0.0286624	0.00162086	-0.0255176	-0.0391766	-0.332233
3197125	-0.00326547	0.0638432	0.0122345	0.0066968	1	3.98257e-11	1	1	FALSE	TRUE	FALSE	FALSE	SVEN_2926	-8	3193468	3197133	-1	Transcription-repair coupling factor	SVEN_2927	118	3197243	3197509	1	Prevent host death protein, Phd antitoxin	0.186782	0.223654	0.13188	0.168089	0.364642	0.36044	0.30953	0.256913	0.458738	-0.66485	1.16635	0.803583	0.620573	0.476984
6047750	0.0220205	0.0411374	0.0480449	-0.00213741	0.820986	0.0212048	4.3825e-11	1	FALSE	FALSE	TRUE	FALSE	SVEN_5563	136	6044795	6047614	-1	hypothetical protein	SVEN_5564	436	6048186	6049595	1	hypothetical protein	-0.0276781	-0.442201	0.370758	-0.523532	0.315551	0.415829	0.0782984	-	-	-	-	-	-	-
4734450	0.0395255	0.0328472	0.0385712	0.00284909	4.50059e-11	1	8.02911e-06	1	TRUE	FALSE	TRUE	FALSE	-	-	-	-	-	-	SVEN_4378	75	4734525	4734833	1	SSU ribosomal protein S10p (rpsJ)	-	-	-	-	-	-	-	-0.0807256	2.57232	1.23426	-1.05244	1.25416	0.38789	2.07498
1236600	0.0259065	0.0371483	0.0478664	0.0184097	0.0130619	0.30638	5.63843e-11	1	FALSE	FALSE	TRUE	FALSE	SVEN_1091	191	1235843	1236409	-1	Translation elongation factor P (efp)	-	-	-	-	-	-	0.172373	1.66683	0.595344	-1.21783	-0.122513	-0.207558	2.00226	-	-	-	-	-	-	-
3842150	0.0301221	0.0345592	0.0478391	0.00425317	7.19451e-05	1	5.85935e-11	1	TRUE	FALSE	TRUE	FALSE	SVEN_3533	861	3840429	3841289	-1	Multidrug ABC transporter permease	SVEN_3535	292	3842442	3842999	1	hypothetical protein	-0.0526277	-0.0799387	-0.121433	-0.1601	-0.372639	-0.255282	-0.192699	-0.0848274	0.0343221	-0.0234792	0.0181099	-0.126083	-0.311353	-0.690045
972650	0.0329607	0.0606294	0.0478127	-0.00274542	1.42638e-06	1.13795e-09	6.08157e-11	1	TRUE	TRUE	TRUE	FALSE	-	-	-	-	-	-	SVEN_0849	288	972938	973399	1	putative acetyltransferase	-	-	-	-	-	-	-	0.113572	-0.0509478	0.0320937	0.127646	0.169419	0.215191	0.252751
5456250	0.0166759	0.0633176	0.0332487	0.00674335	1	6.97115e-11	0.00237196	1	FALSE	TRUE	FALSE	FALSE	SVEN_5070	95	5455520	5456155	-1	Transcriptional regulator, TetR family	SVEN_5071	204	5456454	5457431	1	Thioredoxin domain-containing protein	0.10721	0.0798226	-0.00987834	0.0462065	0.0423229	0.106528	-0.0110057	0.537919	0.483821	0.2594	0.384603	0.125796	0.477121	1.45135
2902450	0.00855391	0.0632515	0.0242524	0.00504743	1	7.47672e-11	1	1	FALSE	TRUE	FALSE	FALSE	SVEN_2666	197	2901285	2902253	-1	ABC transporter (iron.B12.siderophore.hemin) ,periplasmic substrate-binding component	-	-	-	-	-	-	-0.0231775	0.221045	-0.563054	-0.687309	-0.722991	-0.255137	0.262188	-	-	-	-	-	-	-
2810650	0.0286064	0.037969	0.0476513	0.020502	0.000508495	0.180581	7.62993e-11	1	TRUE	FALSE	TRUE	FALSE	-	-	-	-	-	-	SVEN_t20	3	2810653	2810725	1	tRNA-His	-	-	-	-	-	-	-	-	-	-	-	-	-	-
160375	0.0152185	0.0631863	0.0160033	-0.000324062	1	8.01199e-11	1	1	FALSE	TRUE	FALSE	FALSE	-	-	-	-	-	-	SVEN_0154	22	160397	161764	1	NADPH-dependent mycothiol reductase Mtr	-	-	-	-	-	-	-	-0.0708659	-0.0788634	-0.294764	-0.512169	-0.630751	0.201938	0.732759
3813875	0.0187572	0.0562366	0.0475709	0.0196526	1	8.47415e-08	8.54036e-11	1	FALSE	TRUE	TRUE	FALSE	-	-	-	-	-	-	SVEN_3504	162	3814037	3814240	1	cold shock protein	-	-	-	-	-	-	-	0.369063	0.0615205	-0.412395	-0.186828	-0.127965	0.0210583	0.177695
1409400	0.00697117	0.0625072	0.0199527	0.00497749	1	1.63801e-10	1	1	FALSE	TRUE	FALSE	FALSE	-	-	-	-	-	-	SVEN_1252	130	1409530	1410288	1	Glycerol uptake facilitator protein GlpF	-	-	-	-	-	-	-	-0.651329	-1.40574	0.840574	2.97971	3.59216	2.03459	0.228165
2972625	0.0140644	0.0581653	0.0468188	0.00990733	1	1.32735e-08	2.42969e-10	1	FALSE	TRUE	TRUE	FALSE	SVEN_2727	175	2971761	2972450	-1	Cell division transporter, ATP-binding protein FtsE	SVEN_2728	61	2972686	2972868	1	putative membrane protein	0.212117	0.105701	0.175755	-0.0887042	0.0826623	-0.0094641	0.982348	0.678157	0.455355	0.092841	0.336142	-0.353635	-0.339413	0.0793215
5657300	0.00890274	0.0619551	0.0107816	-0.00156038	1	2.9134e-10	1	1	FALSE	TRUE	FALSE	FALSE	SVEN_5232	13	5656868	5657287	-1	hypothetical protein	-	-	-	-	-	-	0.260502	0.48572	0.188423	0.21857	-0.165691	-0.174277	0.822625	-	-	-	-	-	-	-
3154175	0.015913	0.050215	0.046549	0.0180888	1	1.87456e-05	3.52118e-10	1	FALSE	TRUE	TRUE	FALSE	SVEN_2895	55	3152741	3154120	-1	NADH dehydrogenase	-	-	-	-	-	-	0.293356	1.13232	0.828581	-0.265111	1.01691	0.717472	1.71347	-	-	-	-	-	-	-
2017425	0.0144915	0.0615554	0.0319028	0.00770982	1	4.40668e-10	0.00880381	1	FALSE	TRUE	FALSE	FALSE	SVEN_1810	-49	2016218	2017474	-1	putative secreted protein	SVEN_1811	110	2017535	2017891	1	probable iron binding protein of the HesB_IscA_SufA family	0.0343623	0.0629284	-0.154581	-1.78708	-1.67737	-1.12265	0.667975	0.116447	-0.429719	-0.0115498	-0.0420329	-0.379652	0.0153242	0.545981
3540350	0.0059242	0.0615023	0.0293088	0.00131098	1	4.6547e-10	0.0954565	1	FALSE	TRUE	FALSE	FALSE	SVEN_3229	14	3539734	3540336	-1	hypothetical protein	-	-	-	-	-	-	0.202186	-0.219638	-0.404473	-0.607563	-0.781882	-0.304366	0.259362	-	-	-	-	-	-	-
5232850	0.0355133	0.0613453	0.0392823	0.0272621	3.14536e-08	5.47193e-10	3.53365e-06	0.00985817	TRUE	TRUE	TRUE	FALSE	-	-	-	-	-	-	SVEN_4858	30	5232880	5234856	1	tetratricopeptide repeat family protein	-	-	-	-	-	-	-	0.417289	-0.501813	0.431639	-0.0352637	-0.623731	-0.107498	0.0596941
5858125	0.00594036	0.0612292	0.0142243	0.0117355	1	6.16508e-10	1	1	FALSE	TRUE	FALSE	FALSE	-	-	-	-	-	-	SVEN_5403	66	5858191	5858574	1	hypothetical protein	-	-	-	-	-	-	-	0.501782	0.749521	0.529404	-0.0930385	-0.824248	0.168675	1.09089
2210200	0.00556509	0.0610478	0.0103395	0.0122367	1	7.42563e-10	1	1	FALSE	TRUE	FALSE	FALSE	SVEN_1997	105	2209061	2210095	-1	putative iron-siderophore uptake system exported solute-binding component	SVEN_1998	106	2210306	2211451	1	hypothetical protein	-0.290534	1.3857	-0.153342	-0.162572	0.228622	0.191386	0.832603	-0.103647	-1.07039	-1.7089	1.19219	0.251917	0.962141	1.75156
1433250	0.0340909	0.0609939	0.0356291	0.0272917	2.72563e-07	7.84674e-10	0.000205749	0.00953809	TRUE	TRUE	TRUE	FALSE	-	-	-	-	-	-	SVEN_1272	-93	1433157	1433297	1	hypothetical protein	-	-	-	-	-	-	-	0.00706595	-0.0108983	0.023861	0.00778812	-0.035677	0.0323682	-0.00346983
240700	0.014849	0.050144	0.045537	0.0256825	1	1.9908e-05	1.39055e-09	0.0546111	FALSE	TRUE	TRUE	FALSE	-	-	-	-	-	-	SVEN_0226	208	240908	241459	1	L-2,4-diaminobutyric acid acetyltransferase	-	-	-	-	-	-	-	0.0139725	-0.299054	0.775389	0.461269	0.392957	-0.199071	0.0270278
1433275	0.0353839	0.0602354	0.0400359	0.0266993	3.84198e-08	1.69671e-09	1.45752e-06	0.0183441	TRUE	TRUE	TRUE	FALSE	-	-	-	-	-	-	SVEN_t9	-7	1433268	1433355	1	tRNA-Leu	-	-	-	-	-	-	-	-	-	-	-	-	-	-
3055000	0.00081296	0.060087	0.00801018	0.00738656	1	1.97086e-09	1	1	FALSE	TRUE	FALSE	FALSE	-	-	-	-	-	-	SVEN_2785	154	3055154	3056896	1	Cell envelope-associated transcriptional attenuator LytR-CpsA-Psr, subfamily A1	-	-	-	-	-	-	-	0.461024	-0.171568	-0.172621	-0.144292	0.237655	0.453819	0.749226
6919750	0.013698	0.0558071	0.0451315	0.00390671	1	1.26995e-07	2.39143e-09	1	FALSE	TRUE	TRUE	FALSE	SVEN_6336	1228	6918004	6918522	-1	GCN5-related N-acetyltransferase	SVEN_6338	349	6920099	6921331	1	aminotransferase, class I and II	0.498198	0.21118	0.251604	0.349513	0.217109	0.264784	0.0942755	-0.272786	-0.0339442	-0.0906471	-0.286088	-0.656883	-0.409157	0.217038
1892500	0.0117694	0.0594094	0.0204082	0.00414716	1	3.88767e-09	1	1	FALSE	TRUE	FALSE	FALSE	SVEN_1692	23	1891614	1892477	-1	Indole-3-glycerol phosphate synthase	-	-	-	-	-	-	0.740734	1.25944	0.517356	0.0498744	0.489581	0.56131	1.18802	-	-	-	-	-	-	-
6603175	0.00409935	0.0591629	0.0125571	0.00334092	1	4.96867e-09	1	1	FALSE	TRUE	FALSE	FALSE	SVEN_6060	-25	6602115	6603200	-1	Beta-lactamase class C and other penicillin binding proteins	-	-	-	-	-	-	-0.116795	-0.203236	-0.687015	-0.944088	-1.15298	-0.810125	-0.606102	-	-	-	-	-	-	-
3434400	0.0177296	0.0591158	0.0327962	0.0190063	1	5.20636e-09	0.00370739	1	FALSE	TRUE	FALSE	FALSE	-	-	-	-	-	-	SVEN_3137	33	3434433	3436493	1	hypothetical protein	-	-	-	-	-	-	-	-0.0453177	-0.560562	-0.257235	0.157196	-0.450781	-0.231689	-0.0284105
424875	0.0293553	0.058535	0.0310823	0.00204628	0.00019581	9.23929e-09	0.0190983	1	TRUE	TRUE	FALSE	FALSE	SVEN_0397	-4	423572	424879	-1	Amine oxidase	-	-	-	-	-	-	-0.0285108	-0.135771	-0.0776948	-0.00194479	-0.0921907	-0.141221	-0.271387	-	-	-	-	-	-	-
1852475	0.00849082	0.00786836	0.0439933	0.014266	1	1	1.0681e-08	1	FALSE	FALSE	TRUE	FALSE	SVEN_1654	39	1852011	1852436	-1	Guanyl-specific ribonuclease Sa	-	-	-	-	-	-	-0.134215	-4.29601	-1.72561	1.05512	1.26589	-0.412324	0.0894798	-	-	-	-	-	-	-
2290600	0.00415219	0.0578597	0.00530925	0.00307348	1	1.7877e-08	1	1	FALSE	TRUE	FALSE	FALSE	-	-	-	-	-	-	SVEN_2096	23	2290623	2290940	1	hypothetical protein	-	-	-	-	-	-	-	-0.131027	-0.113335	-0.0216991	-0.0619586	0.00222397	-0.178128	-0.302818
807125	0.00189868	0.0576021	0.0241628	0.00792523	1	2.29505e-08	1	1	FALSE	TRUE	FALSE	FALSE	-	-	-	-	-	-	SVEN_0692	100	807225	807869	1	regulatory protein	-	-	-	-	-	-	-	-0.0464333	-0.146927	-0.360627	-0.555917	-1.68618	-0.527158	0.248507
1904750	0.0140918	0.0109394	0.0429781	0.0134498	1	1	3.93345e-08	1	FALSE	FALSE	TRUE	FALSE	SVEN_1708	75	1903323	1904675	-1	Histidinol dehydrogenase	SVEN_1709	129	1904879	1906492	1	putative membrane-associated oxidoreductase	0.307601	0.499241	-0.934006	0.154216	0.28086	0.309973	0.460908	0.258398	0.392133	0.674517	-0.0187732	-0.666582	-0.132059	0.144139
6449200	0.029663	0.034147	0.0429485	0.0214111	0.000131423	1	4.08403e-08	1	TRUE	FALSE	TRUE	FALSE	SVEN_5921	92	6447816	6449108	-1	hypothetical protein	-	-	-	-	-	-	-0.157769	-0.286121	-0.0184802	-0.0301459	0.14755	0.305037	0.196526	-	-	-	-	-	-	-
1171950	0.0161152	0.0417624	0.042866	0.0219913	1	0.0136356	4.5346e-08	1	FALSE	FALSE	TRUE	FALSE	-	-	-	-	-	-	SVEN_1031	114	1172064	1174034	1	putative CbxX or CfqX family protein	-	-	-	-	-	-	-	0.146319	-0.0893178	0.0698757	0.0751652	-0.222789	0.209746	0.152223
1483825	0.0306054	0.0508676	0.0427117	-0.0117022	3.77943e-05	1.07429e-05	5.51122e-08	1	TRUE	TRUE	TRUE	FALSE	SVEN_1324	272	1482918	1483553	-1	hypothetical protein	-	-	-	-	-	-	-0.418752	-0.0427858	-0.40242	-1.83225	-4.75655	-3.43023	-2.52336	-	-	-	-	-	-	-
5837050	0.0150741	0.0564249	0.0374826	0.00764715	1	7.08962e-08	2.74378e-05	1	FALSE	TRUE	TRUE	FALSE	-	-	-	-	-	-	SVEN_5393	143	5837193	5838101	1	Dihydrodipicolinate synthase	-	-	-	-	-	-	-	0.230128	0.754782	-0.0168907	0.165145	0.1508	0.0591905	1.02197
5671000	0.0170803	0.0563978	0.0296368	0.0188194	1	7.2747e-08	0.0713611	1	FALSE	TRUE	FALSE	FALSE	-	-	-	-	-	-	SVEN_t62	-7	5670993	5671064	1	tRNA-Gln	-	-	-	-	-	-	-	-	-	-	-	-	-	-
813800	0.00989143	0.0563332	0.0220511	-0.00778779	1	7.73392e-08	1	1	FALSE	TRUE	FALSE	FALSE	SVEN_0698	74	812956	813726	-1	hypothetical protein	SVEN_0699	54	813854	814333	1	hypothetical protein	0.286194	0.565386	0.740999	0.0455633	-0.00445126	-0.0666005	0.0471503	-0.316186	-0.190556	-0.182337	-0.403679	-0.859599	-0.526123	-0.125594
8074350	0.0173391	0.0340702	0.0420401	0.0136844	1	1	1.27809e-07	1	FALSE	FALSE	TRUE	FALSE	SVEN_7343	343	8073744	8074007	-1	hypothetical protein	SVEN_7344	-20	8074330	8075325	1	NAD-dependent glyceraldehyde-3-phosphate dehydrogenase	0.0134722	-0.0786836	-0.276848	-0.0800897	0.0629404	0.106801	-0.246876	1.38787	1.10668	1.84997	0.749249	0.0186787	1.10585	0.995539
3539400	0.00722701	0.0553702	-0.00602149	0.0135545	1	1.91071e-07	1	1	FALSE	TRUE	FALSE	FALSE	SVEN_3227	-22	3539003	3539422	-1	Transcriptional regulator, MecI family	-	-	-	-	-	-	0.056603	-0.0176106	-1.26452	-1.08662	-1.79621	-0.768038	-0.33623	-	-	-	-	-	-	-
5318525	0.00584364	0.0551048	0.00196064	0.00074409	1	2.44507e-07	1	1	FALSE	TRUE	FALSE	FALSE	SVEN_4944	30	5318100	5318495	-1	Nickel-dependent superoxide dismutase	SVEN_4945	145	5318670	5319104	1	signal peptidase protein	-0.0879504	-0.577305	-0.712526	0.312792	0.209881	0.348259	0.122316	0.0535265	0.025013	-0.109717	0.00345877	-0.0319884	0.133836	0.0739268
323300	0.0259891	0.0310122	0.0414821	-0.00606023	0.0118807	1	2.54609e-07	1	FALSE	FALSE	TRUE	FALSE	SVEN_0305	20	322171	323280	-1	Enoyl-[acyl-carrier-protein] reductase	SVEN_0306	107	323407	325254	1	Beta-lactamase (Cephalosporinase)	-0.132956	-0.0649276	0.0649601	-0.0947212	-0.0295454	0.0104087	0.299883	-0.199765	-0.249131	-0.110753	-0.172076	-0.400738	-0.168727	-0.242147
5414725	0.0247994	0.0384388	0.0414702	-0.00248162	0.0452863	0.132788	2.5834e-07	1	FALSE	FALSE	TRUE	FALSE	SVEN_5029	63	5414009	5414662	-1	DNA-binding response regulator, LuxR family	-	-	-	-	-	-	0.310003	-0.148015	-0.046948	0.284664	0.127569	0.0141575	-0.29396	-	-	-	-	-	-	-
3099350	0.00597246	0.0549867	0.0105611	0.000934054	1	2.72784e-07	1	1	FALSE	TRUE	FALSE	FALSE	SVEN_2822	78	3097590	3099272	-1	Urocanate hydratase	SVEN_2823	27	3099377	3100702	1	Diaminopimelate decarboxylase	0.00776517	-0.994952	1.11019	0.313582	-0.1141	0.281662	0.103603	0.10193	-0.239967	-0.177132	0.348499	0.152232	0.194898	0.728977
5136025	0.00588024	-0.00483872	0.0412405	0.00103983	1	1	3.42142e-07	1	FALSE	FALSE	TRUE	FALSE	-	-	-	-	-	-	SVEN_4770	98	5136123	5137061	1	hypothetical protein	-	-	-	-	-	-	-	0.0339259	-0.39495	-0.473383	-0.14573	-0.621993	-0.373194	0.0502767
5169725	-0.00271374	0.0546809	0.00389543	0.0139881	1	3.61688e-07	1	1	FALSE	TRUE	FALSE	FALSE	SVEN_4805	199	5169254	5169526	-1	hypothetical protein	SVEN_4806	-8	5169717	5170355	1	hypothetical protein	0.123352	0.0196257	0.715451	0.346458	-0.21506	-0.0899231	0.00383294	0.244183	0.101761	-0.436803	0.36201	-0.372673	0.390324	1.03119
7493550	0.0019528	0.0545253	0.00042117	0.00292808	1	4.17313e-07	1	1	FALSE	TRUE	FALSE	FALSE	SVEN_6840	-16	7491203	7493566	-1	Excinuclease ABC subunit A	-	-	-	-	-	-	0.0895638	-0.12779	0.150164	-0.0355517	-0.0898579	0.10228	-0.377907	-	-	-	-	-	-	-
1762325	0.0153105	0.054444	0.0230698	0.00206361	1	4.49584e-07	1	1	FALSE	TRUE	FALSE	FALSE	SVEN_1578	-65	1761407	1762390	-1	Sporulation transcription regulator WhiA	-	-	-	-	-	-	-3.71696	-3.93931	-4.69269	-4.62195	-4.25101	-3.28525	-3.20312	-	-	-	-	-	-	-
8222750	0.00734248	0.0543871	0.0230068	0.00473617	1	4.73645e-07	1	1	FALSE	TRUE	FALSE	FALSE	-	-	-	-	-	-	SVEN_7452	309	8223059	8223661	1	hypothetical protein	-	-	-	-	-	-	-	0.0187308	-0.0295908	-0.025092	0.0525132	0.081226	0.096347	0.0730912
7175125	0.0257902	0.0408487	0.0409623	0.00582816	0.0149191	0.0259457	4.79934e-07	1	FALSE	FALSE	TRUE	FALSE	SVEN_6565	-99	7174301	7175224	-1	hypothetical protein	SVEN_6566	128	7175253	7175903	1	Alkylated DNA repair protein AlkB	0.0327234	-0.145074	-0.145902	0.118849	-0.168151	-0.261591	0.0930257	0.0668761	-0.000471219	0.0432334	0.0894172	-0.0236285	-0.0644718	0.241207
2436875	0.00647629	0.0541465	0.00454624	0.00651606	1	5.90063e-07	1	1	FALSE	TRUE	FALSE	FALSE	SVEN_2257	36	2435577	2436839	-1	Ferredoxin reductase	-	-	-	-	-	-	0.190096	-0.253107	-0.0757511	0.115017	-0.203863	0.0918578	0.871592	-	-	-	-	-	-	-
2877450	0.00659782	0.0537181	0.0213278	0.000312442	1	8.70659e-07	1	1	FALSE	TRUE	FALSE	FALSE	SVEN_2638	36	2876599	2877414	-1	hypothetical protein	SVEN_2639	39	2877489	2878493	1	hypothetical protein	0.0364114	-0.0361147	0.0162661	0.0922575	-0.0305478	0.0737542	0.118299	0.300927	-0.34796	-0.573049	0.210845	-0.0697622	0.183152	0.498207
1661450	0.0257943	0.0534096	0.0403796	0.0256693	0.0148495	1.15009e-06	9.67981e-07	0.0553718	FALSE	TRUE	TRUE	FALSE	SVEN_1486	107	1659745	1661343	-1	putative ABC transporter ATP-binding protein	SVEN_1487	162	1661612	1662502	1	YpfJ protein, zinc metalloprotease superfamily	0.221035	0.0404564	-0.000217881	0.0292614	0.242459	0.370686	0.548277	-0.120527	0.269449	-0.157994	-0.303946	-0.73866	-0.330974	0.456748
1942075	0.0141784	0.0535561	0.036701	-0.00063025	1	1.00789e-06	6.49327e-05	1	FALSE	TRUE	TRUE	FALSE	SVEN_1740	269	1940466	1941806	-1	Cell division protein FtsW	-	-	-	-	-	-	0.43197	0.87628	-0.162791	-1.26663	-1.12487	-0.742452	-0.25945	-	-	-	-	-	-	-
1812000	0.0185122	0.0382347	0.0403274	0.0240385	1	0.151827	1.03021e-06	0.292907	FALSE	FALSE	TRUE	FALSE	SVEN_1623	132	1810357	1811868	-1	SSU ribosomal protein S1p (rpsA)	SVEN_1624	216	1812216	1813055	1	hypothetical protein	-0.0307319	1.38886	1.00042	-0.650941	0.0990795	-0.0447709	1.43666	0.240122	0.542566	0.389604	-0.217778	0.34928	0.232971	0.194868
5768150	0.0158063	0.0530924	0.00667685	0.0120519	1	1.52868e-06	1	1	FALSE	TRUE	FALSE	FALSE	SVEN_5338	246	5767392	5767904	-1	putative membrane protein	-	-	-	-	-	-	0.00347011	0.0604003	-0.218148	-0.0793437	-0.353357	-0.407391	-0.452745	-	-	-	-	-	-	-
3236375	0.0207732	0.0179166	0.0399131	0.00669901	1	1	1.68548e-06	1	FALSE	FALSE	TRUE	FALSE	SVEN_2960	-2	3235334	3236377	-1	Galactose-1-phosphate uridylyltransferase	-	-	-	-	-	-	-0.141115	-0.45296	0.00304906	0.0502834	0.222974	0.351503	0.2631	-	-	-	-	-	-	-
5670975	0.0149355	0.0529423	0.0260331	0.0132598	1	1.74801e-06	1	1	FALSE	TRUE	FALSE	FALSE	-	-	-	-	-	-	SVEN_t61	-77	5670898	5670973	1	tRNA-Glu	-	-	-	-	-	-	-	-	-	-	-	-	-	-
6530625	0.0256765	0.034541	0.0397967	-0.00048059	0.0169817	1	1.93396e-06	1	FALSE	FALSE	TRUE	FALSE	-	-	-	-	-	-	SVEN_6002	314	6530939	6531550	1	reductase	-	-	-	-	-	-	-	1.09153	-2.48886	-0.173016	2.55218	0.682778	0.721181	0.101351
6417125	0.00711582	0.0526864	0.0106567	-0.00383645	1	2.19505e-06	1	1	FALSE	TRUE	FALSE	FALSE	SVEN_5890	147	6415227	6416978	-1	Malto-oligosyltrehalose trehalohydrolase TreZ	SVEN_5892	1029	6418154	6418702	1	hypothetical protein	0.0925928	-0.238468	-0.215203	-0.274793	-0.487324	0.125269	0.239057	0.310073	-0.0450676	0.192032	0.0737117	-0.0455075	0.128345	0.339029
6718975	0.0110248	0.0526834	0.0130632	0.00200026	1	2.20088e-06	1	1	FALSE	TRUE	FALSE	FALSE	-	-	-	-	-	-	SVEN_6164	119	6719094	6719936	1	hydrolase, carbon-nitrogen family	-	-	-	-	-	-	-	0.0694468	-1.57115	-2.00652	0.978262	0.509338	1.24491	2.79652
5168525	0.0146726	0.0526685	0.0369431	0.0273461	1	2.23018e-06	4.982e-05	0.0089764	FALSE	TRUE	TRUE	FALSE	SVEN_4803	369	5167023	5168156	-1	putative metal-transport protein	SVEN_4804	55	5168580	5169164	1	hypothetical protein	0.258953	-0.648898	0.426009	0.171659	1.11209	0.546345	0.834501	0.428669	1.39433	0.720996	-0.108972	-0.0949491	0.148271	0.182341
5085975	0.0123518	0.0176773	0.0396219	-0.000759527	1	1	2.37556e-06	1	FALSE	FALSE	TRUE	FALSE	-	-	-	-	-	-	SVEN_4727	272	5086247	5086786	1	hypothetical protein	-	-	-	-	-	-	-	0.437358	-1.59636	-0.0314686	0.691993	-0.299384	0.00433766	1.37993
4019600	0.00948132	0.0525286	0.0216236	0.0229577	1	2.52453e-06	1	0.835233	FALSE	TRUE	FALSE	FALSE	-	-	-	-	-	-	SVEN_3704	240	4019840	4020535	1	Transcriptional regulator, IclR family	-	-	-	-	-	-	-	-0.0575036	-0.291104	-1.63191	0.645357	-0.00236443	0.341933	0.863257
4367450	-7.0197e-05	0.0525185	0.00188346	0.0242427	1	2.54726e-06	1	0.239095	FALSE	TRUE	FALSE	FALSE	SVEN_4033	271	4366616	4367179	-1	putative reductase	SVEN_4034	55	4367505	4369256	1	diguanylate cyclase CdgB	0.150384	0.0627942	0.0705721	0.229672	0.0880509	0.0867308	0.203923	0.192291	0.148726	0.151373	0.748228	0.237467	0.479277	0.779402
7157225	0.0233858	0.0523153	0.0265475	0.007216	0.205785	3.04808e-06	0.980756	1	FALSE	TRUE	FALSE	FALSE	SVEN_6546	151	7156523	7157074	-1	hypothetical protein	SVEN_t68	44	7157269	7157342	1	tRNA-Pro	0.572541	0.42106	0.202623	0.422186	0.428199	0.56275	0.213035	-	-	-	-	-	-	-
3275875	-0.00737889	0.0522785	0.001584	0.00173008	1	3.14877e-06	1	1	FALSE	TRUE	FALSE	FALSE	SVEN_2998	11	3274770	3275864	-1	Substrate-specific component NikM of nickel ECF transporter or Additional substrate-specific component NikN of nickel ECF transporter	SVEN_2999	82	3275957	3276319	1	putative regulatory protein	-0.175261	-0.314218	-0.11685	-0.0785263	-0.450647	0.0270662	-0.0336307	0.0539903	-0.341629	0.0308563	0.360501	-0.392033	0.0201959	0.429174
1572725	0.0323824	0.0165025	-0.000518177	0.00775498	3.25861e-06	1	1	1	TRUE	FALSE	FALSE	FALSE	SVEN_1407	109	1571501	1572616	-1	Alanine dehydrogenase	-	-	-	-	-	-	-0.157249	-0.0418053	2.11026	-0.409907	-0.453515	-0.413012	0.254573	-	-	-	-	-	-	-
5045600	-0.00140779	0.0521492	0.0131884	0.00131199	1	3.52833e-06	1	1	FALSE	TRUE	FALSE	FALSE	SVEN_4688	110	5044564	5045490	-1	hypothetical protein	SVEN_4689	-68	5045532	5045999	1	hypothetical protein	-0.0058472	-0.328491	-0.229371	-0.024592	-0.301122	0.0135285	0.443016	0.0266827	-0.346819	-1.00827	1.10859	0.312821	0.99395	0.557495
6623925	0.0177059	0.0520062	0.020675	0.015917	1	4.00006e-06	1	1	FALSE	TRUE	FALSE	FALSE	SVEN_6081	-22	6621986	6623947	-1	LPXTG-motif cell wall anchor domain protein	SVEN_6082	229	6624154	6625941	1	Glyoxylate carboligase	-0.161629	-0.310017	-0.13399	0.0899052	-0.290922	0.0808907	0.286434	-0.00877576	0.0294425	0.0193204	0.0851165	-0.107947	-0.0525333	-0.0865492
2744650	0.0320829	0.0279725	0.0380309	-0.00594023	4.97146e-06	1	1.48376e-05	1	TRUE	FALSE	TRUE	FALSE	-	-	-	-	-	-	SVEN_2528	189	2744839	2745036	1	hypothetical protein	-	-	-	-	-	-	-	0.00431316	-0.0889536	-0.139648	0.16703	0.0808002	-0.0010234	0.417409
3879175	-0.000326242	0.0517007	0.00932589	0.00988427	1	5.2251e-06	1	1	FALSE	TRUE	FALSE	FALSE	SVEN_3568	81	3878582	3879094	-1	hypothetical protein	SVEN_3569	62	3879237	3881066	1	putative acyl-CoA dehydrogenase	-0.00763249	0.0453072	-0.0494047	0.031149	0.0635929	0.0940093	0.113403	0.0576068	0.493429	0.389807	-0.247464	-1.51365	1.31886	1.11086
4269350	0.000823918	0.051409	0.0157531	0.00716856	1	6.73327e-06	1	1	FALSE	TRUE	FALSE	FALSE	-	-	-	-	-	-	SVEN_3924	10	4269360	4269623	1	putative integral membrane protein	-	-	-	-	-	-	-	-0.847705	0.765742	0.234265	0.271417	-0.415253	-0.295521	-0.13358
7557400	0.00234961	0.0512861	0.00647352	-0.00026095	1	7.48959e-06	1	1	FALSE	TRUE	FALSE	FALSE	-	-	-	-	-	-	SVEN_6908	254	7557654	7557764	1	hypothetical protein	-	-	-	-	-	-	-	-0.00681468	-0.0661511	-0.0498864	0.0101283	-0.0288098	-0.0700428	-0.204465
4205450	0.0317107	-0.0203999	0.016514	-0.0418013	8.35863e-06	1	1	1	TRUE	FALSE	FALSE	FALSE	-	-	-	-	-	-	SVEN_3870	135	4205585	4209043	1	Signal transduction response regulator or Tetratricopeptide repeat-containing protein	-	-	-	-	-	-	-	0.000280261	-0.246952	0.194447	-0.102492	-0.130907	-0.0116838	-0.092405
1541350	0.0316882	0.0194089	0.0262612	0.010596	8.62349e-06	1	1	1	TRUE	FALSE	FALSE	FALSE	SVEN_1373	242	1539336	1541108	-1	putative DHA2-subfamily multidrug transporter	SVEN_1374	164	1541514	1542464	1	putative integral membrane protein	-0.0441572	-0.137726	0.051415	0.0240453	0.133185	0.302767	0.0125785	0.456897	-0.91792	0.541447	-1.3136	-1.13913	0.339759	1.64677
1342200	0.0265523	0.0379245	0.0384406	0.0132207	0.00617708	0.185888	9.32098e-06	1	FALSE	FALSE	TRUE	FALSE	SVEN_1190	94	1340979	1342106	-1	Phenylalanyl-tRNA synthetase alpha chain	-	-	-	-	-	-	0.685472	2.1351	1.29363	-0.369458	0.650379	0.60907	0.397474	-	-	-	-	-	-	-
5319675	-0.00686239	0.0509812	-0.00800464	0.00805149	1	9.74317e-06	1	1	FALSE	TRUE	FALSE	FALSE	SVEN_4946	38	5319008	5319637	-1	hypothetical protein	SVEN_4947	117	5319792	5320481	1	putative methyltransferase	0.340701	0.12408	0.0172292	0.277978	0.253808	0.26495	0.835524	0.228881	-0.25782	0.236674	0.401746	0.195586	0.0861474	-0.0625843
6967375	0.0272488	0.0508432	0.0299515	0.0267816	0.00270155	1.09697e-05	0.05383	0.0167639	FALSE	TRUE	FALSE	FALSE	-	-	-	-	-	-	SVEN_t66	70	6967445	6967532	1	tRNA-Leu	-	-	-	-	-	-	-	-	-	-	-	-	-	-
1346350	0.0295734	0.0394657	0.0382017	0.0255632	0.00014766	0.0669764	1.22306e-05	0.0619026	TRUE	FALSE	TRUE	FALSE	SVEN_1195	177	1345400	1346173	-1	Translation initiation factor 3	SVEN_1196	59	1346409	1346795	1	hypothetical protein	-0.0703071	1.79247	0.875092	-1.52527	-0.411809	-0.230157	0.812923	0.316397	0.566916	0.316763	0.121779	0.1899	0.310241	0.286617
7157250	0.0258468	0.0502359	0.0294251	0.00721242	0.0139861	1.84157e-05	0.0861287	1	FALSE	TRUE	FALSE	FALSE	-	-	-	-	-	-	SVEN_t68	19	7157269	7157342	1	tRNA-Pro	-	-	-	-	-	-	-	-	-	-	-	-	-	-
3389675	0.00461948	0.00708474	0.0378133	0.011377	1	1	1.89569e-05	1	FALSE	FALSE	TRUE	FALSE	SVEN_3091	54	3388497	3389621	-1	luciferase family protein	-	-	-	-	-	-	-0.0209599	-0.0313275	0.00197302	0.0646466	0.0644684	0.045144	0.12119	-	-	-	-	-	-	-
1145875	0.0223194	0.0499987	0.0289954	-0.00395613	0.610436	2.25097e-05	0.125696	1	FALSE	TRUE	FALSE	FALSE	SVEN_1003	10	1144744	1145865	-1	Glycosyltransferase	-	-	-	-	-	-	-0.192871	-3.775	-1.5633	1.87027	2.78606	-0.329158	0.0484151	-	-	-	-	-	-	-
2643675	0.0309423	0.0368761	0.0218709	-0.00659482	2.39912e-05	0.364203	1	1	TRUE	FALSE	FALSE	FALSE	SVEN_2437	98	2643386	2643577	-1	hypothetical protein	SVEN_2438	167	2643842	2647054	1	hypothetical protein	-0.090992	-0.687814	0.0877692	0.0215746	-0.375822	-0.103948	0.327342	-0.0392587	0.0612926	0.142881	-0.130334	-0.273094	0.00898327	-0.0791063
4180475	0.0238845	0.0270997	0.0374377	0.0253369	0.121774	1	2.88431e-05	0.0784093	FALSE	FALSE	TRUE	FALSE	-	-	-	-	-	-	SVEN_3854	52	4180527	4182845	1	putative ATP-dependent RNA helicase	-	-	-	-	-	-	-	1.11319	3.89067	3.89875	-1.41152	1.11705	0.527377	1.81494
4908225	0.00447995	0.0496687	0.0313381	0.00599472	1	2.97175e-05	0.015032	1	FALSE	TRUE	FALSE	FALSE	-	-	-	-	-	-	SVEN_4553	208	4908433	4909491	1	putative lipoprotein	-	-	-	-	-	-	-	1.1682	-0.099889	1.73526	-0.793316	-0.665931	0.169509	0.676268
406925	-0.00473162	0.0495661	0.00949453	0.00966824	1	3.23847e-05	1	1	FALSE	TRUE	FALSE	FALSE	-	-	-	-	-	-	SVEN_0375	-31	406894	408126	1	Serine phosphatase RsbU, regulator of sigma subunit	-	-	-	-	-	-	-	-0.112768	0.0329137	-0.0642432	-0.320976	-0.852918	-0.452717	-0.153049
3031250	0.00799899	0.0495365	0.0169887	0.0196298	1	3.31985e-05	1	1	FALSE	TRUE	FALSE	FALSE	SVEN_2766	147	3029649	3031103	-1	Adenosylhomocysteinase	-	-	-	-	-	-	0.105669	0.175152	0.00323694	0.357309	0.226296	-0.0347387	1.88553	-	-	-	-	-	-	-
3744250	0.00209385	0.0495252	0.007611	-0.00388768	1	3.35142e-05	1	1	FALSE	TRUE	FALSE	FALSE	SVEN_3425	78	3741581	3744172	-1	ClpB protein	SVEN_3426	54	3744304	3744708	1	hypothetical protein	0.107507	0.00597914	0.27745	0.0193147	0.120527	0.522433	0.467814	0.922447	0.619559	0.350523	1.14545	0.523063	1.57287	1.30125
7427125	0.0275733	0.0495004	0.0317406	0.00265409	0.001825	3.42169e-05	0.0102754	1	FALSE	TRUE	FALSE	FALSE	SVEN_6780	554	7425036	7426571	-1	monooxygenase, flavin-binding family	SVEN_6781	-51	7427074	7428522	1	amino acid permease, purative	-0.139129	-0.0366228	-0.0177901	-0.0216868	-0.077434	-0.0579117	-0.0754516	-0.147191	-0.00930339	-0.150206	-0.019419	-0.0563044	-0.100431	-0.151783
2927825	-0.00465476	0.0494968	0.000109015	0.0025459	1	3.43189e-05	1	1	FALSE	TRUE	FALSE	FALSE	SVEN_2693	10	2927615	2927815	-1	hypothetical protein	-	-	-	-	-	-	0.756535	1.6609	-0.104539	-0.1648	-0.145829	0.166845	0.955832	-	-	-	-	-	-	-
1833825	0.0139925	0.0493601	0.0219677	0.013558	1	3.84692e-05	1	1	FALSE	TRUE	FALSE	FALSE	SVEN_1639	66	1833106	1833759	-1	putative two-component system response regulator	SVEN_t10	33	1833858	1833932	1	tRNA-Leu	0.327669	-0.469198	-0.651973	0.303262	1.18438	-0.142261	1.0458	-	-	-	-	-	-	-
4607600	0.0123064	0.0290533	0.0370725	0.0279943	1	1	4.32114e-05	0.00431531	FALSE	FALSE	TRUE	FALSE	SVEN_4256	28	4607369	4607572	-1	Cold shock protein CspD	SVEN_4257	234	4607834	4608706	1	Menaquinone via futalosine step 1	-0.0742013	-0.141041	0.082045	-0.790938	-0.541954	-0.304153	-0.090452	-0.131236	0.383146	-0.272161	-0.26304	0.0266022	0.194723	-0.0426598
5756150	0.00650557	0.0492158	0.00933445	0.00899385	1	4.33831e-05	1	1	FALSE	TRUE	FALSE	FALSE	SVEN_5327	26	5755093	5756124	-1	Adenosine deaminase	SVEN_5328	50	5756200	5756892	1	integral membrane protein	0.188432	0.900213	0.445411	-0.324601	0.0294125	0.338675	0.771596	0.657889	1.00302	0.662489	0.363485	0.497581	0.79084	0.992507
4267925	0.0240803	0.0263801	0.037032	0.00324709	0.0988343	1	4.51823e-05	1	FALSE	FALSE	TRUE	FALSE	-	-	-	-	-	-	SVEN_3922	154	4268079	4268924	1	Thiosulfate sulfurtransferase, rhodanese	-	-	-	-	-	-	-	-1.44393	0.0220559	-0.585058	2.00016	0.0271459	-0.375323	0.0261013
2451125	0.00485539	0.0491429	0.024149	0.00602235	1	4.60894e-05	1	1	FALSE	TRUE	FALSE	FALSE	-	-	-	-	-	-	SVEN_2270	166	2451291	2451797	1	hypothetical protein	-	-	-	-	-	-	-	0.0660059	-0.0771758	-0.158508	-2.30444	-3.12568	-2.8061	-1.69495
461075	0.0302345	0.0293846	0.0323207	-0.0062701	6.19986e-05	1	0.0058909	1	TRUE	FALSE	FALSE	FALSE	-	-	-	-	-	-	SVEN_0431	282	461357	462664	1	hypothetical protein	-	-	-	-	-	-	-	0.424808	-0.00928756	-0.0646588	0.0330918	0.0526117	-0.0121325	-0.0223052
3940325	0.030006	0.0207108	0.0356758	0.0234985	8.38562e-05	1	0.000195804	0.497213	TRUE	FALSE	TRUE	FALSE	SVEN_3626	-70	3940291	3940395	-1	hypothetical protein	-	-	-	-	-	-	-0.31266	-1.59403	-0.209597	-0.782007	-0.190472	0.223846	1.91024	-	-	-	-	-	-	-
5103150	0.0120138	0.0483578	0.0225274	0.0103551	1	8.80279e-05	1	1	FALSE	TRUE	FALSE	FALSE	SVEN_4742	252	5101561	5102898	-1	Chitinase	SVEN_4743	17	5103167	5103919	1	Transcriptional regulator, GntR family	-0.0192456	-0.0095529	-0.0892846	0.0701011	-0.00349695	-0.0968578	-0.150897	0.0821273	-0.143919	-0.310234	0.432038	0.55511	0.675229	0.201897
3653850	0.0131629	0.0239294	0.0363965	0.0162475	1	1	9.04034e-05	1	FALSE	FALSE	TRUE	FALSE	-	-	-	-	-	-	SVEN_3334	57	3653907	3655340	1	Na+ or H+ antiporter NhaA type	-	-	-	-	-	-	-	0.887818	0.857886	0.861289	0.218772	0.0898403	0.316727	0.947887
3923350	0.00376916	0.0482581	-0.0108474	0.011206	1	9.54975e-05	1	1	FALSE	TRUE	FALSE	FALSE	SVEN_3608	100	3921622	3923250	-1	3-hydroxybutyryl-CoA dehydrogenase precursor	SVEN_3609	61	3923411	3925108	1	Aldehyde dehydrogenase , PaaZ	0.31659	0.905344	0.462615	-0.923031	0.714529	1.33728	0.0493181	0.111179	0.0753869	0.0462917	-1.71042	-0.119959	1.72327	0.275724
3639850	0.0298512	0.00642153	0.0198749	-0.0140076	0.00010277	1	1	1	TRUE	FALSE	FALSE	FALSE	SVEN_3323	169	3639451	3639681	-1	small membrane protein	-	-	-	-	-	-	-0.0210139	-0.360315	-0.275202	0.41339	0.309106	0.264109	-0.0433413	-	-	-	-	-	-	-
3259500	0.0297908	0.0432595	0.0224676	-0.00221598	0.000111217	0.00461594	1	1	TRUE	FALSE	FALSE	FALSE	-	-	-	-	-	-	SVEN_2980	101	3259601	3261265	1	putative ATP-binding protein	-	-	-	-	-	-	-	-0.0481763	0.0357179	-0.13539	-0.055234	0.0239712	-0.132944	-0.224878
4574625	0.0186717	0.0465024	0.0361661	0.0279271	1	0.000390393	0.000115921	0.004659	FALSE	TRUE	TRUE	FALSE	SVEN_4229	57	4573990	4574568	-1	RNA polymerase ECF-subfamily sigma factor	SVEN_4230	105	4574730	4575164	1	anti-sigma F factor antagonist (spoIIAA-2); anti sigma b factor antagonist RsbV	-0.091575	-0.931702	-0.468232	-0.192921	-1.12199	-0.420679	0.541531	-0.0837	-0.374935	0.476423	0.387977	0.358908	0.55048	0.448374
7714075	0.0253143	0.0371875	0.0360701	0.00343025	0.0255606	0.298799	0.000128517	1	FALSE	FALSE	TRUE	FALSE	SVEN_7046	154	7712707	7713921	-1	hypothetical protein	-	-	-	-	-	-	-0.370832	-2.44826	-0.13756	0.154969	-0.512436	-0.557733	-0.26755	-	-	-	-	-	-	-
1223175	0.021953	0.0477769	0.0173496	0.0122044	0.877271	0.000141173	1	1	FALSE	TRUE	FALSE	FALSE	SVEN_1078	84	1222819	1223091	-1	DNA-directed RNA polymerase omega subunit	-	-	-	-	-	-	0.118516	0.713665	0.257944	-0.789328	0.0250568	0.0699325	1.69127	-	-	-	-	-	-	-
3401775	0.00542976	0.0477698	0.00470143	-0.00139588	1	0.000141985	1	1	FALSE	TRUE	FALSE	FALSE	SVEN_3101	107	3401108	3401668	-1	hypothetical protein	SVEN_3102	21	3401796	3402425	1	hypothetical protein	0.170638	0.217935	0.226562	0.159491	0.213156	0.0952349	-0.0286508	0.064567	0.015458	0.0505876	-0.0885322	-0.810252	-0.978745	-0.269957
1104550	-0.00184311	0.0475803	-2.88406e-05	-0.0053303	1	0.000165439	1	1	FALSE	TRUE	FALSE	FALSE	SVEN_r3	623	1103488	1103927	-1	16S ribosomal RNA	SVEN_0974	41	1104591	1105040	1	PTS system, N-acetylglucosamine-specific IIA component	-	-	-	-	-	-	-	0.487731	0.85782	0.0410069	0.411215	0.549086	0.852117	0.673204
7175100	0.0239507	0.0333042	0.0358017	0.00477674	0.113496	1	0.000171249	1	FALSE	FALSE	TRUE	FALSE	-	-	-	-	-	-	SVEN_6566	153	7175253	7175903	1	Alkylated DNA repair protein AlkB	-	-	-	-	-	-	-	0.0668761	-0.000471219	0.0432334	0.0894172	-0.0236285	-0.0644718	0.241207
287800	0.0182702	0.047528	0.0301997	0.00452622	1	0.000172552	0.0430103	1	FALSE	TRUE	FALSE	FALSE	SVEN_0271	68	287232	287732	-1	hypothetical protein	-	-	-	-	-	-	0.430345	0.701355	0.367072	-0.151769	0.139508	0.230549	0.376785	-	-	-	-	-	-	-
5229575	0.00242205	0.0474524	-0.000526837	0.00763058	1	0.000183362	1	1	FALSE	TRUE	FALSE	FALSE	SVEN_4856	26	5228998	5229549	-1	hypothetical protein 2SC3B6.27c	SVEN_4857	110	5229685	5232588	1	integral membrane protein	0.280363	0.750483	0.0581196	0.0362871	0.121507	0.486955	0.11941	0.0464315	-0.607609	-0.680322	-0.166703	-0.368461	0.0676428	0.610708
2755425	0.0151144	0.0471725	0.0174078	0.017237	1	0.000229436	1	1	FALSE	TRUE	FALSE	FALSE	SVEN_2535	112	2754012	2755313	-1	Citrate synthase (si)	-	-	-	-	-	-	-0.00708743	0.673342	0.335603	-0.303475	1.00541	0.992687	1.47221	-	-	-	-	-	-	-
5012375	0.0242682	0.0470921	0.0331741	0.0102355	0.0807695	0.000244636	0.00255435	1	FALSE	TRUE	FALSE	FALSE	SVEN_4657	78	5011596	5012297	-1	Predicted membrane protein hemolysin III	SVEN_4658	119	5012494	5014317	1	Phosphoenolpyruvate carboxykinase	-0.0757583	0.588734	-0.70367	0.033959	0.444336	0.724883	1.34647	-0.482287	-0.0179818	-0.107817	-0.395208	-0.90269	0.111559	0.0612633
3536950	0.00814153	0.046995	0.010377	0.00713856	1	0.000264304	1	1	FALSE	TRUE	FALSE	FALSE	SVEN_3223	78	3534350	3536872	-1	ATP-dependent Clp protease	SVEN_3224	407	3537357	3537947	1	proline-rich protein	0.386337	-1.30139	-0.68881	0.677333	-0.17415	0.171424	1.24557	0.678072	0.869559	0.0999797	0.121416	-0.00614797	0.329625	0.406013
3334425	0.020098	0.0458256	0.035388	0.0125499	1	0.000662924	0.000265489	1	FALSE	TRUE	TRUE	FALSE	SVEN_3045	132	3331513	3334293	-1	Nitrite reductase large subunit	SVEN_3046	344	3334769	3335452	1	hypothetical protein	-0.0804523	-0.0689371	-0.169623	-0.0657864	0.00679394	0.0653089	-0.382502	0.219219	0.0773191	0.084444	0.170096	0.0656243	0.138409	0.342522
2807475	0.00895268	0.0469497	0.0247154	0.000997204	1	0.000274004	1	1	FALSE	TRUE	FALSE	FALSE	SVEN_2578	103	2806851	2807372	-1	hypothetical protein	SVEN_2579	475	2807950	2808135	1	hypothetical protein	0.00855849	-0.0525232	-0.0637476	0.0397327	-0.0293871	-0.115413	0.00588595	0.380955	0.0538537	0.0146083	0.303647	0.113941	-0.0300298	0.0519791
1371775	0.00890022	0.0466303	0.0071978	0.00521651	1	0.00035293	1	1	FALSE	TRUE	FALSE	FALSE	-	-	-	-	-	-	SVEN_1219	46	1371821	1372654	1	Iron utilization protein	-	-	-	-	-	-	-	0.237854	-0.0467945	-1.11773	-0.514138	-0.318376	0.119492	0.10307
2275050	0.00627802	0.0466303	0.0165058	0.00750001	1	0.000352943	1	1	FALSE	TRUE	FALSE	FALSE	SVEN_2063	161	2274245	2274889	-1	hypothetical protein	SVEN_2064	-1	2275049	2275348	1	hypothetical protein	-0.116556	-0.0594853	0.0144463	0.00747253	-0.0551099	-0.0755357	-0.176122	0.219042	0.278234	0.34007	0.0515045	-0.180597	-0.695469	-0.364982
1888375	0.0185511	0.0375691	0.0351041	0.000215041	1	0.233939	0.000357677	1	FALSE	FALSE	TRUE	FALSE	SVEN_1687	292	1887091	1888083	-1	Prolipoprotein diacylglyceryl transferase	-	-	-	-	-	-	0.162742	0.277376	0.229784	0.180323	0.119082	0.324531	0.576438	-	-	-	-	-	-	-
2269150	0.0213147	0.00106497	0.035033	-0.00557449	1	1	0.000385256	1	FALSE	FALSE	TRUE	FALSE	-	-	-	-	-	-	SVEN_2056	70	2269220	2269888	1	putative phosphatase YfbT	-	-	-	-	-	-	-	0.402812	1.57266	1.17992	-0.214302	0.0797273	-0.231962	-0.172283
1736525	0.00991672	0.0282095	0.0349506	0.00891786	1	1	0.000419843	1	FALSE	FALSE	TRUE	FALSE	SVEN_1557	27	1735773	1736498	-1	Iron-sulfur cluster regulator SufR	SVEN_1558	274	1736799	1737734	1	ABC-type multidrug transport system, ATPase component	0.396689	0.378378	0.461568	0.0960621	-0.176803	0.380948	1.22934	0.13494	0.410845	0.0886	0.0418316	0.318294	0.308954	0.458262
5462375	0.0211724	0.0463755	0.0218951	0.00836759	1	0.000431377	1	1	FALSE	TRUE	FALSE	FALSE	SVEN_5075	64	5460881	5462311	-1	Pyruvate kinase	-	-	-	-	-	-	0.398862	1.06466	0.270427	-0.3735	-0.0332845	-0.0438891	0.990439	-	-	-	-	-	-	-
6327750	0.0192234	0.0463292	0.0290537	0.00809228	1	0.000447372	0.119449	1	FALSE	TRUE	FALSE	FALSE	SVEN_5813	395	6326540	6327355	-1	N-acetylmuramoyl-L-alanine amidase	SVEN_5814	231	6327981	6329426	1	Sugar ABC transporter sugar-binding protein	0.699855	-0.432706	0.573904	-0.0680816	0.283644	-0.226099	1.18751	-0.195692	-0.442013	-0.16878	-0.772562	-0.809516	-0.087334	0.381072
4798225	0.0016823	0.0462315	-0.00245521	-0.0049373	1	0.000482986	1	1	FALSE	TRUE	FALSE	FALSE	SVEN_4457	88	4796896	4798137	-1	putative UDP-glucose or GDP-mannose dehydrogenase	SVEN_4458	175	4798400	4800106	1	Glycerol-3-phosphate dehydrogenase	0.0580384	-0.136704	-0.0851747	-0.217925	-0.678679	-0.00298496	0.764865	0.0934534	-1.25403	-0.685225	1.17099	0.112375	-0.0264822	0.756787
5117625	0.00562472	0.0460699	0.0231029	-0.00605319	1	0.000548044	1	1	FALSE	TRUE	FALSE	FALSE	SVEN_4755	170	5117228	5117455	-1	hypothetical protein	SVEN_4756	79	5117704	5120148	1	putative lipoprotein	-0.0730227	-0.243812	-0.242938	0.29605	-1.87284	-0.775991	0.389615	-0.0103498	-0.0177339	-0.723899	-2.69357	-4.1165	-2.51203	-1.99707
1833850	0.0131063	0.0459656	0.0229821	0.0174378	1	0.000594517	1	1	FALSE	TRUE	FALSE	FALSE	-	-	-	-	-	-	SVEN_t10	8	1833858	1833932	1	tRNA-Leu	-	-	-	-	-	-	-	-	-	-	-	-	-	-
7390250	0.0209243	0.0459025	0.0276003	0.0112213	1	0.00062445	0.413805	1	FALSE	TRUE	FALSE	FALSE	SVEN_6749	65	7389358	7390185	-1	F420-dependent dehydrogenase	SVEN_6750	29	7390279	7390731	1	AsnC-family transcriptional regulator	-0.0775639	-0.031719	0.170359	0.179048	0.086148	0.0853974	-0.174699	-0.0252627	0.138622	0.102043	0.148097	0.141847	-0.0292355	-0.127305
5181000	0.0118586	0.0458527	0.0243676	0.00428756	1	0.000649103	1	1	FALSE	TRUE	FALSE	FALSE	SVEN_4817	279	5180401	5180721	-1	hypothetical protein	SVEN_4819	734	5181734	5183122	1	hypothetical protein	0.288706	0.0822565	0.0265539	-0.210579	-0.687098	-0.545457	-0.0173235	0.264466	-0.0588998	-0.0325736	0.340554	-0.0747135	0.439916	0.408469
8029450	0.0162885	0.0455975	0.0172636	0.00420839	1	0.00079114	1	1	FALSE	TRUE	FALSE	FALSE	-	-	-	-	-	-	SVEN_7299	-47	8029403	8030515	1	probable regulatory protein	-	-	-	-	-	-	-	0.0233192	-0.52539	-0.799557	-0.821798	-1.01514	-0.533931	-0.239944
3673100	0.0281499	0.0330968	0.0270162	0.0261434	0.000899229	1	0.670461	0.0334701	TRUE	FALSE	FALSE	FALSE	-	-	-	-	-	-	SVEN_t31	6	3673106	3673179	1	tRNA-Pro	-	-	-	-	-	-	-	-	-	-	-	-	-	-
7231600	0.00947022	0.0453875	0.0104652	-0.00508226	1	0.000930279	1	1	FALSE	TRUE	FALSE	FALSE	-	-	-	-	-	-	SVEN_6616	-27	7231573	7231995	1	NovD	-	-	-	-	-	-	-	0.0877826	-0.080356	-0.542922	-0.479957	-0.740128	-0.394324	-0.702378
1969625	0.0154277	0.00317895	0.0341691	0.0078444	1	1	0.000939359	1	FALSE	FALSE	TRUE	FALSE	SVEN_1765	-10	1968421	1969635	-1	Ferredoxin reductase	SVEN_1766	204	1969829	1971037	1	Glycine oxidase ThiO	0.254753	0.904978	-0.00739153	0.20525	0.722689	0.788175	1.08579	0.293682	0.108955	0.168306	0.256728	0.205179	0.180441	0.51126
Significant genomic positions > 300 bp from putative start codon
pos	Diff				Apv				Pk				left	Distance	Start	End	Strand	Product	right	Distance	Start	End	Strand	Product	8h	10h	12h	14h	16h	18h	20h	8h	10h	12h	14h	16h	18h	20h
	V	F	S	C	V	F	S	C	V	F	S	C
1600875	0.0281174	0.124376	0.0563319	0.00842321	0.000936266	2.81955e-52	1.33085e-16	1	TRUE	TRUE	TRUE	FALSE	SVEN_r6	482	1599982	1600393	-1	16S ribosomal RNA	-	-	-	-	-	-	-	-	-	-	-	-	-	-	-	-	-	-	-	-
3026675	0.0289199	0.10952	0.0447796	0.0214108	0.00034201	9.34092e-40	3.81331e-09	1	TRUE	TRUE	TRUE	FALSE	SVEN_r9	495	3024654	3026180	-1	16S ribosomal RNA	-	-	-	-	-	-	-	-	-	-	-	-	-	-	-	-	-	-	-	-
6057100	0.0679694	0.0738942	0.0751282	0.00218307	1.01041e-39	3.75225e-16	2.71333e-32	1	TRUE	TRUE	TRUE	FALSE	SVEN_5569	1203	6054599	6055897	-1	Isocitrate lyase	-	-	-	-	-	-	0.0233881	-0.359869	0.113378	0.0737692	0.49119	0.364356	0.291763	-	-	-	-	-	-	-
7110625	0.0618826	0.0325808	0.0624972	-0.0167962	2.45207e-32	1	2.91078e-21	1	TRUE	FALSE	TRUE	FALSE	SVEN_6505	815	7108596	7109810	-1	sugar hydrolase	-	-	-	-	-	-	0.111177	0.114434	0.0451007	-0.0123521	-0.125056	-0.0981645	0.0119954	-	-	-	-	-	-	-
2565500	0.0381452	0.0986394	0.0705105	0.0105562	4.62474e-10	1.37762e-31	4.98298e-28	1	TRUE	TRUE	TRUE	FALSE	SVEN_2373	602	2563915	2564898	-1	UDP-glucose 4-epimerase	-	-	-	-	-	-	0.251513	0.639039	-0.324856	0.0241931	0.384663	0.588971	1.09265	-	-	-	-	-	-	-
6953500	0.0487542	0.0649801	0.0742228	-0.00537966	9.78767e-19	1.16849e-11	1.95257e-31	1	TRUE	TRUE	TRUE	FALSE	-	-	-	-	-	-	SVEN_6370	582	6954082	6955086	1	Sugar phosphate isomerases or epimerases	-	-	-	-	-	-	-	0.0967776	-0.0695906	0.050483	0.109763	0.0283278	-0.0497997	0.155079
774850	0.010639	0.0910251	0.0270675	0.00479185	1	2.2558e-26	0.642919	1	FALSE	TRUE	FALSE	FALSE	-	-	-	-	-	-	SVEN_0658	1312	776162	776962	1	oxidoreductase, short-chain dehydrogenase or reductase family	-	-	-	-	-	-	-	0.00850831	0.0271064	-0.00899926	0.198706	0.022771	0.325271	-0.11911
3780775	0.00350224	0.0830261	-0.00623629	0.0108514	1	2.43128e-21	1	1	FALSE	TRUE	FALSE	FALSE	-	-	-	-	-	-	SVEN_3468	507	3781282	3781620	1	HspR, transcriptional repressor of DnaK operon	-	-	-	-	-	-	-	0.246061	0.355201	0.0971972	0.307668	0.0878715	0.158526	0.882317
5793400	0.0331324	0.0764065	0.0617712	0.0209404	1.11306e-06	1.60697e-17	1.08988e-20	1	TRUE	TRUE	TRUE	FALSE	-	-	-	-	-	-	SVEN_5360	1681	5795081	5796922	1	Translation initiation factor 2	-	-	-	-	-	-	-	0.226802	1.47243	1.63014	-1.56754	0.2546	0.115204	0.99261
6366975	0.0500172	-0.0278542	0.01325	-0.0269264	6.6116e-20	1	1	1	TRUE	FALSE	FALSE	FALSE	SVEN_5843	1911	6364639	6365064	-1	hypothetical protein	-	-	-	-	-	-	-0.594466	0.146146	0.860479	1.40137	0.584579	0.350216	0.00064565	-	-	-	-	-	-	-
6486475	0.014589	0.0779516	0.0190104	0.00535033	1	2.19902e-18	1	1	FALSE	TRUE	FALSE	FALSE	-	-	-	-	-	-	SVEN_5956	506	6486981	6488117	1	Xanthine and CO dehydrogenases maturation factor,XdhC or CoxF family	-	-	-	-	-	-	-	0.0347718	-0.0398566	0.0886283	-0.0261607	0.00872251	0.0491948	0.14156
5362025	0.0172509	0.073201	0.0497182	-0.00143082	1	8.78959e-16	3.949e-12	1	FALSE	TRUE	TRUE	FALSE	-	-	-	-	-	-	SVEN_4983	609	5362634	5365537	1	putative sensor histidine kinase	-	-	-	-	-	-	-	0.227176	1.05687	0.0366167	0.292991	0.306292	0.326814	0.914731
5864675	-0.0143692	0.0727124	-0.00146095	0.0182239	1	1.59392e-15	1	1	FALSE	TRUE	FALSE	FALSE	SVEN_5406	4018	5859833	5860657	-1	Formamidopyrimidine-DNA glycosylase	SVEN_5408	936	5865611	5866435	1	Transcriptional regulator, AraC family	0.00606372	0.102916	-0.215517	0.0497455	-0.0704311	0.0715862	0.312506	0.169178	0.151667	0.34127	0.0817586	0.0615502	0.386727	0.431461
7432400	0.0270149	0.0711763	0.0351432	0.0085527	0.00357424	1.00945e-14	0.00034335	1	FALSE	TRUE	TRUE	FALSE	SVEN_6784	421	7431371	7431979	-1	transcription regulator	SVEN_6786	1384	7433784	7434149	1	Transcriptional regulator, XRE family	0.0173662	0.123301	0.276879	0.0306103	0.0791581	0.0362137	0.140566	0.0240508	-0.0593369	0.0755674	0.126826	0.116055	0.0795233	0.127203
7770275	0.0324594	0.0486801	0.0511839	-0.00516283	2.9216e-06	6.7571e-05	4.49034e-13	1	TRUE	TRUE	TRUE	FALSE	SVEN_7086	576	7768914	7769699	-1	ATP-binding protein of sugar ABC transporter	SVEN_7088	725	7771000	7771821	1	Ankyrin	-0.00155418	-0.222079	-0.118401	-0.0449416	-0.184351	-0.487323	-0.610075	0.185697	-0.106102	-0.0378291	0.0861405	0.149733	0.14676	0.498758
3445925	0.0303633	0.0556778	0.0506164	-0.00148886	5.22428e-05	1.43367e-07	1.04964e-12	1	TRUE	TRUE	TRUE	FALSE	SVEN_3145	774	3444450	3445151	-1	putative broad specificity phosphatase	SVEN_3147	980	3446905	3447342	1	hypothetical protein	0.191525	0.647773	-0.170243	-0.567232	0.0472422	0.297865	0.110162	0.550588	0.378776	0.454521	0.326481	0.104154	0.5389	0.448494
1244600	0.0313406	0.0656273	0.0493214	0.00918957	1.39331e-05	5.75923e-12	7.03855e-12	1	TRUE	TRUE	TRUE	FALSE	SVEN_1099	1458	1242315	1243142	-1	Shikimate 5-dehydrogenase I alpha	-	-	-	-	-	-	0.244253	0.21661	0.248852	-0.176496	-0.164762	0.0655545	0.772679	-	-	-	-	-	-	-
2021375	0.0278855	0.0388341	0.0486011	0.000560719	0.00124613	0.102239	1.98682e-11	1	FALSE	FALSE	TRUE	FALSE	SVEN_1814	536	2020660	2020839	-1	hypothetical protein	-	-	-	-	-	-	-	-	-	-	-	-	-	-	-	-	-	-	-	-
7477400	0.0165632	0.0521105	0.0445342	0.00108762	1	3.6503e-06	5.26886e-09	1	FALSE	TRUE	TRUE	FALSE	SVEN_6828	842	7475794	7476558	-1	putative integral membrane protein	SVEN_6829	503	7477903	7478715	1	hypothetical protein	0.00867393	-0.0216256	-0.624512	1.88272	1.67491	1.83067	1.95435	-0.333372	-2.73956	-1.3905	-0.549089	-0.0260561	0.43469	0.911975
2546875	0.00693398	0.0584871	-2.37226e-05	-0.00593963	1	9.68483e-09	1	1	FALSE	TRUE	FALSE	FALSE	SVEN_t15	1323	2545480	2545552	-1	tRNA-Ala	-	-	-	-	-	-	-	-	-	-	-	-	-	-	-	-	-	-	-	-
7506825	0.0109269	0.0573854	0.0187401	0.00222328	1	2.82939e-08	1	1	FALSE	TRUE	FALSE	FALSE	-	-	-	-	-	-	SVEN_6861	1289	7508114	7508605	1	hypothetical protein, SCM10.04c	-	-	-	-	-	-	-	-0.0128262	-0.00107686	-0.0292988	-0.0281713	0.0757133	0.119013	0.28779
1132900	0.035178	0.0384979	0.0377209	0.001443	5.27334e-08	0.127719	2.10252e-05	1	TRUE	FALSE	TRUE	FALSE	SVEN_0993	448	1127758	1132452	-1	hypothetical protein	-	-	-	-	-	-	0.265772	1.03995	0.444282	-0.107547	-0.111103	-0.135716	-0.122004	-	-	-	-	-	-	-
6240075	0.0187613	0.0422314	0.0426241	0.00156381	1	0.00974947	6.15452e-08	1	FALSE	FALSE	TRUE	FALSE	-	-	-	-	-	-	SVEN_5744	1657	6241732	6243642	1	hypothetical protein	-	-	-	-	-	-	-	-0.347715	-0.28248	0.227437	0.677101	0.803127	1.17012	1.29314
7295300	0.0142256	0.0443456	0.0422547	-0.00251153	1	0.00205662	9.78195e-08	1	FALSE	FALSE	TRUE	FALSE	SVEN_6669	350	7293955	7294950	-1	peptidase	SVEN_6671	969	7296269	7297729	1	hypothetical protein	0.0910061	-0.047541	-0.564341	0.382022	1.17728	1.22395	0.40979	0.0647324	0.029588	0.0578964	-0.14782	0.0597748	0.102018	-0.100155
1390425	0.00447989	0.054706	0.00164184	-0.00209605	1	3.53443e-07	1	1	FALSE	TRUE	FALSE	FALSE	SVEN_1236	444	1389229	1389981	-1	Proteasome subunit alpha , bacterial	-	-	-	-	-	-	-0.120782	-0.778017	-0.0121558	0.467018	-0.304356	0.163608	0.854053	-	-	-	-	-	-	-
696825	0.0235511	0.0421139	0.0404859	0.00157542	0.17313	0.0106079	8.52331e-07	1	FALSE	FALSE	TRUE	FALSE	SVEN_0603	1865	694784	694960	-1	hypothetical protein	SVEN_0605	649	697474	698103	1	hypothetical protein	-0.0697824	0.0179263	-0.0258733	-0.0876665	-0.10005	-0.03356	-0.367681	0.0244675	-0.429728	0.962624	0.500821	-0.195014	0.0728698	0.143021
4555425	0.0331041	0.0372861	0.0386219	0.00915992	1.15965e-06	0.280564	7.57664e-06	1	TRUE	FALSE	TRUE	FALSE	-	-	-	-	-	-	SVEN_4210	347	4555772	4556662	1	hydrolase	-	-	-	-	-	-	-	0.265589	-0.783381	-0.598478	1.06747	0.00697266	0.414559	0.910982
7984900	0.0328838	0.0162423	0.0367641	-0.00832271	1.59338e-06	1	6.06087e-05	1	TRUE	FALSE	TRUE	FALSE	SVEN_7257	1188	7982303	7983712	-1	SWF or SNF family helicase	SVEN_7259	2171	7987071	7988177	1	Fatty acid desaturase	0.0451691	0.0370276	0.126992	0.0113552	0.059873	0.00648999	0.109707	0.0338482	0.0487072	0.0286624	0.00162086	-0.0255176	-0.0391766	-0.332233
5603450	0.0109962	0.0344754	0.0399422	0.0163265	1	1	1.62846e-06	1	FALSE	FALSE	TRUE	FALSE	-	-	-	-	-	-	SVEN_5187	484	5603934	5606774	1	Sensory box or GGDEF family protein	-	-	-	-	-	-	-	-0.0628027	-0.0701552	0.931827	0.911446	0.00769581	0.401773	1.24376
7617250	0.0206595	0.0363889	0.0398666	-0.00904161	1	0.494873	1.78073e-06	1	FALSE	FALSE	TRUE	FALSE	-	-	-	-	-	-	SVEN_6963	818	7618068	7620248	1	hypothetical protein	-	-	-	-	-	-	-	0.0587402	0.0297807	0.0788209	-0.0514658	-0.151532	-0.1552	-0.0715389
1534975	-0.0011112	0.0529093	-0.00718772	-0.00375597	1	1.80023e-06	1	1	FALSE	TRUE	FALSE	FALSE	SVEN_1367	472	1532698	1534503	-1	Adenylosuccinate synthetase	SVEN_1369	820	1535795	1536274	1	possible acetyltransferase	-0.0239992	-0.930561	-0.00686557	0.0832309	-0.0938374	-0.080254	-0.177772	0.0404882	-1.72491	0.0292204	0.303612	0.0947223	0.00282195	-0.0767812
6084750	-0.00189009	0.0524111	-0.00117374	0.00489743	1	2.80111e-06	1	1	FALSE	TRUE	FALSE	FALSE	SVEN_5591	1558	6080127	6083192	-1	hypothetical protein	-	-	-	-	-	-	0.0439269	-1.34566	-0.271243	0.501261	0.0312766	0.066119	0.832322	-	-	-	-	-	-	-
6324950	0.0244127	0.0420159	0.0389305	0.00211913	0.0690874	0.0113793	5.31278e-06	1	FALSE	FALSE	TRUE	FALSE	SVEN_5811	1428	6323076	6323522	-1	hypothetical protein	-	-	-	-	-	-	0.141043	0.275079	0.0971087	-0.425317	-1.10341	-0.853883	0.102291	-	-	-	-	-	-	-
6485050	0.027271	0.0449075	0.0387377	-0.00348556	0.00263013	0.00134363	6.63428e-06	1	FALSE	FALSE	TRUE	FALSE	-	-	-	-	-	-	SVEN_5955	421	6485471	6486937	1	Xanthine or uracil or thiamine or ascorbate permease family protein	-	-	-	-	-	-	-	-0.0218003	-0.0125619	0.092629	-0.473762	-1.43304	0.440275	0.0558574
3590750	0.0318521	0.025344	0.0309703	-0.0128287	6.86592e-06	1	0.0211952	1	TRUE	FALSE	FALSE	FALSE	SVEN_3279	1013	3589042	3589737	-1	hypothetical protein	-	-	-	-	-	-	-0.230928	-1.45603	-0.680579	-1.18532	-0.993745	-0.514909	-1.03286	-	-	-	-	-	-	-
6228200	0.00943368	0.0510631	0.0149724	-0.00176222	1	9.08044e-06	1	1	FALSE	TRUE	FALSE	FALSE	-	-	-	-	-	-	SVEN_5735	936	6229136	6230053	1	putative DNA-binding protein	-	-	-	-	-	-	-	-0.13087	-0.128771	0.0315553	-0.0842683	-0.0518496	-0.0718038	-0.0496564
965475	0.0154925	0.0405123	0.0383739	-0.00315983	1	0.0327705	1.0057e-05	1	FALSE	FALSE	TRUE	FALSE	-	-	-	-	-	-	SVEN_0841	507	965982	966458	1	putative NLP or P60 family protein	-	-	-	-	-	-	-	0.518853	-2.46339	-0.312821	-0.911873	0.820964	0.374513	1.65759
8097925	0.027429	0.0300707	0.0380683	-0.00225637	0.00217397	1	1.42247e-05	1	FALSE	FALSE	TRUE	FALSE	-	-	-	-	-	-	SVEN_7358	734	8098659	8099525	1	N-hydroxyarylamine O-acetyltransferase	-	-	-	-	-	-	-	-0.0720052	-0.294717	0.171117	0.247949	0.34446	0.267487	0.110825
6508200	0.0181025	0.0408214	0.0380323	0.000705229	1	0.0264445	1.48144e-05	1	FALSE	FALSE	TRUE	FALSE	-	-	-	-	-	-	SVEN_5979	371	6508571	6509569	1	hypothetical protein	-	-	-	-	-	-	-	-0.119856	-0.00798319	-0.0618488	0.0128972	-0.0846814	-0.143319	-0.345996
3735650	0.0214085	0.0153984	0.0368352	-0.0045611	1	1	5.60766e-05	1	FALSE	FALSE	TRUE	FALSE	SVEN_3416	478	3734381	3735172	-1	aldose epimerase family protein	-	-	-	-	-	-	-0.106009	0.314342	-0.264038	-0.261085	-0.259667	-0.209838	0.0337991	-	-	-	-	-	-	-
128850	0.0301505	0.0363819	0.0297041	0.00345197	6.92918e-05	0.497063	0.0672006	1	TRUE	FALSE	FALSE	FALSE	SVEN_0125	487	127248	128363	-1	Choline or glycine betaine ABC transporter,ATP-binding protein	-	-	-	-	-	-	-0.0595769	0.244378	0.613776	5.9314e-06	0.0604413	-0.0671105	-0.0646913	-	-	-	-	-	-	-
7251325	0.0195055	0.0486364	0.0303895	-0.00278906	1	7.00475e-05	0.0361874	1	FALSE	TRUE	FALSE	FALSE	SVEN_6631	1955	7248840	7249370	-1	hypothetical protein	SVEN_6633	1353	7252678	7254402	1	putative lipoprotein	-0.231862	-0.723987	0.338632	-0.683921	0.409193	-0.0715386	0.299166	-0.213304	0.119229	0.0721132	-0.0755289	0.0425676	-0.0875403	0.00248939
531225	0.0301358	0.00836328	0.0186974	-0.0070313	7.06558e-05	1	1	1	TRUE	FALSE	FALSE	FALSE	SVEN_0485	3112	524136	528113	-1	Malonyl CoA-acyl carrier protein transacylase	SVEN_0487	3871	535096	536373	1	FAD-binding protein	0.00480008	-0.138562	-0.0301947	0.0874794	-0.0143739	-0.152696	-0.327827	-	-	-	-	-	-	-
5349800	0.0180782	0.0164659	0.0354216	-0.0206497	1	1	0.00025624	1	FALSE	FALSE	TRUE	FALSE	SVEN_4969	472	5348657	5349328	-1	hypothetical protein	-	-	-	-	-	-	0.000421892	-0.943733	0.0945147	0.214492	0.405494	0.447846	0.254136	-	-	-	-	-	-	-
2674050	0.0140148	0.0470276	0.029293	0.00742926	1	0.000257547	0.0968015	1	FALSE	TRUE	FALSE	FALSE	-	-	-	-	-	-	SVEN_2458	953	2675003	2675989	1	Cell division transporter, ATP-binding protein FtsE	-	-	-	-	-	-	-	-0.275279	0.270158	0.104313	-0.204897	-0.0313037	-0.225313	-0.403063
576800	0.0284041	0.0428826	0.0279044	-0.000176867	0.000655307	0.00608352	0.320642	1	TRUE	FALSE	FALSE	FALSE	SVEN_0514	1362	573597	575438	-1	Transport ATP-binding protein CydC	-	-	-	-	-	-	0.0220444	0.0483607	0.0273833	0.0385499	0.0565143	0.0764773	0.0730794	-	-	-	-	-	-	-
334200	0.0282561	-0.0132382	0.015839	-0.0386681	0.000788193	1	1	1	TRUE	FALSE	FALSE	FALSE	SVEN_0312	810	331822	333390	-1	Beta-carotene ketolase	-	-	-	-	-	-	0.0531286	-0.340962	-0.0427684	0.18207	-0.246323	-0.0799467	0.303908	-	-	-	-	-	-	-
8185375	0.0224822	0.0357904	0.0341767	0.000678791	0.518617	0.717533	0.000932137	1	FALSE	FALSE	TRUE	FALSE	-	-	-	-	-	-	SVEN_7418	987	8186362	8187663	1	hypothetical protein	-	-	-	-	-	-	-	-	-	-	-	-	-	-
